# Supplementary material for: Integrated metabolomic and transcriptomic analysis of the anthocyanin regulatory networks in Salvia miltiorrhiza Bge. flowers
Source: BMC Plant Biol. 2020 Jul 23;20:349. doi: 10.1186/s12870-020-02553-7 (PMC7379815; doi:10.1186/s12870-020-02553-7)
Supplement: Supplementary file 1 — Additional file 1 Supplemental Table S1. Sequences of specific primers for qRT-PCR. [file 12870_2020_2553_MOESM1_ESM.xlsx]

## Sheet: Sheet1
Supplemental Table S1 Sequences of specific primers for qRT-PCR
Primer name		Forward (5'-3')	Reverse (5'-3')
CHS (SMil_00027080)		GAGCAGAGCACGTTTCCC	GGAAGTTGGCAGTATTTCGTGA
CHI (SMil_00017072)		CAAAGGGCTAGGTGACAGGA	AGAATCTGAGCAGCCCCTTT
FNSII (SMil_00020874)		CCAGCATCGACATCAAAGGG	CGGCAGATCAAATCGTAGGC
F3H (SMil_00009014)		TCCAAAGCACTCGACCATCT	CGCTTCGAACTGCTTCTTCA
F3`H (SMil_00012665)		TTGCTAAGTGGTGGTACGGA	TGCAACCTCCATGACTCCAT
F3`5`H (SMil_00021403)		GTGGGTGAAGGAGGATGACA	GCACTTGTGTCCCCTTCTTG
DFR (SMil_00012219)		GGTGGAAGTGGTTTTGTGGG	CCGTTCACCACTCTCTCGAT
ANS (SMil_00029434)		TCTACCCGAAATGCCCTCAG	ACCGTTGCTCAAGATCTCGA
UAGT (SMil_00011873)		TGAGAAAAGAGGGGTGCCAT	TTGATCGTAATTGCCAGCGG
MYB (SMil_00002825)		GTGAGGAAAGGCATGTGGAT	ATCAATGGTGGGCACGTTAT
bHLH (SMil_00007184)		AGGAGAGTCGGAGCTGCATA	GGATTGCTTTCGTTTCTCCA
WRKY (SMil_00008294)		GCCGAGAGAGGAGGAAAGTT	TGTAGACGATCTCGGTGACG
Actin (SMil_00000036)		TGCTGTGCTGAGGACGATAC	CCATGAGCCTCCAAACCTAA
