# Supplementary material for: Integrated metabolomic and transcriptomic analysis of the anthocyanin regulatory networks in Salvia miltiorrhiza Bge. flowers
Source: BMC Plant Biol. 2020 Jul 23;20:349. doi: 10.1186/s12870-020-02553-7 (PMC7379815; doi:10.1186/s12870-020-02553-7)
Supplement: Supplementary file 2 — Additional file 2 Supplemental Table S2. Different flavonoid metabolites in WPSM vs. PFSM. [file 12870_2020_2553_MOESM2_ESM.xlsx]

## Sheet: Sheet1
Supplemental Table S2 Different flavonoid metabolites in WFSM vs. PFSM
Class	Index	Compounds	PFSM1	PFSM2	PFSM3	WFSM1	WFSM2	WFSM3	VIP	Fold_Change	Log2FC	Type
Flavonoids	mws0040	Chrysin	422000	275000	511000	414000	258000	431000	0.308782	0.913079	-0.131188	insig
	mws1474	5,7-Dihydroxy-3',4',5'-trimethoxyflavone	9720000	10900000	9330000	8620000	8600000	7340000	1.24972	0.820033	-0.286245	insig
	pmb0588	Luteolin 3',7-di-O-glucoside	88300	194000	62400	39300	52800	86600	0.953723	0.518422	-0.947802	insig
	pmb0608	Chrysoeriol O-malonylhexoside	14900000	31500000	16400000	21700000	23000000	9710000	0.26028	0.866401	-0.206893	insig
	pmb0665	Luteolin 8-C-hexosyl-O-hexoside	1230000	959000	1620000	1690000	1680000	2060000	1.15009	1.42557	0.51154	insig
	pmb0706	Quercetin 5-O-malonylhexosyl-hexoside	1310000	1980000	1200000	1590000	2050000	2900000	0.954083	1.45657	0.542575	insig
	pmb3006	Apigenin 7-O-glucoside(Cosmosiin)	1560000	1570000	779000	719000	606000	929000	1.119	0.576618	-0.794312	insig
	pmb3026	Quercetin O-acetylhexoside	1660000	1610000	4740000	6550000	8080000	6160000	1.30888	2.59551	1.37602	up
	pmb3041	Tricin O-saccharic acid	371000	265000	306000	354000	255000	717000	0.521099	1.40764	0.493282	insig
	pmb3042	Tricin 5-O-hexoside	826000	753000	852000	940000	978000	883000	1.33184	1.1522	0.204392	insig
	pme0088	Luteolin	973000	2410000	1190000	944000	1030000	1060000	0.807642	0.663459	-0.59192	insig
	pme2459	Luteolin 7-O-glucoside(Cynaroside)	1070000	1810000	1460000	1040000	1100000	1150000	1.00999	0.758065	-0.399607	insig
	pmn001405	Luteolin-7-O-glucoside	37200000	43900000	33700000	23300000	26300000	27000000	1.44973	0.667247	-0.583706	insig
	pmp000002	Ladanein	2720000	4740000	4320000	12200000	11200000	13300000	1.50894	3.11545	1.63944	up
	pmp000006	Eupatilin	13600000	15100000	13400000	12100000	12100000	10400000	1.29588	0.821853	-0.283048	insig
	pmp000008	5-Hydroxy-6,7,3',4'-tetramethoxyflavone	11500	11900	16600	17000	11900	14400	0.393667	1.0825	0.114367	insig
	pmp000010	5,7,4',5'-Tetrahydro-3',6-dimethoxyflavone	432000	483000	415000	420000	402000	323000	0.950652	0.860902	-0.216079	insig
	pmp000013	Eupatilin 3-glucoside	1150000	2730000	2210000	1720000	1530000	2270000	0.165461	0.906404	-0.141774	insig
	pmp000110	7-Hydroxy-3,5,6,8-tetramethoxyflavone	52100	46600	34800	80500	71200	39800	0.942005	1.43446	0.520505	insig
	pmp000126	Luteolin-6,8-di-C-glucoside	55000	46000	54500	59200	66800	78100	1.23475	1.31254	0.392362	insig
	pmp000172	5,2'-Dihydroxy-7,8-dimethoxyflavone glycosides	266000	339000	259000	271000	337000	240000	0.0722343	0.981481	-0.026967	insig
	pmp000238	Luteolin 7-O-β-D-glucosyl-6-C-α-L-arabinose	14700	7970	10100	18300	17000	15500	1.25209	1.5502	0.632453	insig
	pmp000344	3’,4’,7-Trihydroxyflavone	176000	290000	156000	210000	212000	178000	0.0350321	0.96463	-0.0519521	insig
	pmp000571	Apigenin	3080000	5510000	2440000	3810000	3880000	3390000	0.236695	1.00453	0.00652509	insig
	pmp000579	Diosmetin-7-O-galactoside	14600000	22000000	13800000	9550000	11600000	8270000	1.2869	0.58373	-0.776626	insig
	pmp000581	Apigenin-7-O-(6'-O-acetyl)-β-D-glucoside	12200000	27800000	9830000	18300000	9550000	8480000	0.465709	0.729079	-0.455853	insig
	pmp000585	Apigenin-7-O-(6-O-Malonyl Glucoside)	15800000	17800000	15100000	17100000	20600000	15800000	0.743288	1.09856	0.135617	insig
	pmp000587	Luteolin-7-O-(6'-O-malonyl)-β-D-glucoside	2700000	3640000	2650000	4000000	3630000	4290000	1.24237	1.32592	0.406991	insig
	pmp000588	Diosmetin-7-O-(6'-O-malonyl)-β-D-glucoside	953000	2030000	1080000	1310000	1400000	627000	0.371003	0.821314	-0.283994	insig
	pmp000593	Luteolin-7-O-rutinoside	16700000	16000000	17300000	16300000	19400000	16900000	0.621459	1.052	0.0731347	insig
	pmp000595	Luteolin-7,3'-Di-O-β-D-Glucoside	6470000	8560000	6650000	7160000	8010000	7170000	0.323891	1.03044	0.0432644	insig
	pmb0618	8-C-Hexosyl-hesperetin O-hexoside	6620000	8730000	6510000	4970000	7120000	6850000	0.71572	0.866423	-0.206857	insig
	pmb0624	6-C-Hexosyl-luteolin O-hexoside	44300	54400	41700	41700	53000	41100	0.188265	0.967236	-0.0480595	insig
	pmb0626	6-C-Hexosyl-apigenin O-hexosyl-O-hexoside	11100	25300	13200	36800	18300	10500	0.437467	1.32258	0.403356	insig
	pmp000116	Apigenin-8-C-glucoside	43400	74600	51000	75000	110000	122000	1.26635	1.81657	0.861215	insig
	pmp000236	Apigenin-6-C-glucose-8-xylcose	5740	5880	3760	8110	3280	5480	0.131246	1.09688	0.133404	insig
Flavonols	GQ512006	Quercetin-3-O-glucoside-7-O-rhamnoside	1060000	1090000	1520000	1780000	1390000	2100000	1.12635	1.43597	0.522023	insig
	Li512116	Isorhamnetin 3-O-6′′-malonylglucoside	923	917	730	2570	1950	2490	1.54153	2.72763	1.44765	up
	Li512117	Quercetin 3-O-rhanosylgalactoside	995000	1100000	1580000	1700000	1520000	1800000	1.1514	1.36599	0.449943	insig
	mws0059	Rutin	11300000	9460000	15700000	14300000	15800000	17600000	1.02349	1.30828	0.387675	insig
	mws0061	Hyperin	7470000	4910000	10200000	21500000	14500000	20000000	1.39148	2.48007	1.31038	up
	mws0089	Kaempferol 7-O-glucosdie	16800000	16700000	17500000	10200000	12700000	11700000	1.50867	0.678431	-0.559725	insig
	mws0091	Isoquercitrin	5880000	4120000	6490000	15300000	12700000	16500000	1.49778	2.69861	1.43221	up
	mws0913	Trifolin	16800000	20600000	18500000	13700000	11900000	14800000	1.41392	0.722719	-0.468493	insig
	mws0917	3,7-Di-O-methylquercetin	1570000	2420000	2420000	1260000	1070000	1340000	1.3787	0.572543	-0.804544	insig
	mws0988	Rhamnetin(7-O-Methxyl Quercetin)	356000	327000	635000	1110000	648000	482000	1.01765	1.69954	0.765148	insig
	mws1329	Gossypitrin	3300000	2080000	3460000	8900000	7960000	8710000	1.5083	2.89253	1.53233	up
	mws2209	Astragalin	2980000	1990000	2590000	3830000	3520000	3580000	1.3345	1.44577	0.531835	insig
	mws4183	Quercetin-3-O-α-L-arabinopyranoside(guaijaverin)	120000	120000	169000	329000	369000	471000	1.50026	2.85819	1.5151	up
	pmb3894	Di-O-methylquercetin	1320000	4360000	1440000	1070000	900000	1060000	1.04924	0.425562	-1.23256	down
	pme0369	Kaempferol 3-O-rutinoside(Nicotiflorin)	21400000	21300000	22300000	16500000	18500000	15500000	1.44053	0.776923	-0.364156	insig
	pme1605	Kaempferol 3-O-robinobioside(Biorobin)	15300000	18400000	16100000	13000000	12400000	11500000	1.42921	0.740964	-0.432525	insig
	pme3211	Quercetin 3-O-glucoside(Isotrifoliin)	5030000	2960000	6160000	12800000	11600000	14900000	1.43649	2.77739	1.47373	up
	pmn001583	Bioquercetin	13100000	16100000	20100000	18500000	22800000	24000000	1.08328	1.32454	0.405495	insig
	pmn001645	Isorhamnetin 3-O-β-(2''-O-acetyl-β-D-glucuronide)	30800000	39600000	31500000	32900000	37800000	40800000	0.631751	1.09421	0.12989	insig
	pmp000580	Isoquercitrin(Quercetin 3-O-β-D-glucoside)	7800000	7070000	11600000	23900000	25900000	25900000	1.51491	2.85984	1.51594	up
	pmp000589	Quercetin-7-O-(6'-O-malonyl)-β-D-glucoside	10400	10900	9160	42500	49800	44300	1.57974	4.48457	2.16497	up
	pmp000596	Quercetin 3,7-bis-O-β-D-glucoside	16500000	18600000	18000000	11100000	15100000	16000000	1.16135	0.794727	-0.331469	insig
	pmp001161	5-Hydroxyauranetin	37200	35300	41900	66600	36800	83200	1.00386	1.63112	0.705862	insig
	pmp001309	6-Hydroxykaempferol-7-O-glucoside	957000	908000	1600000	3840000	3540000	4350000	1.50311	3.38528	1.75928	up
	pmp001310	6-Hydroxykaempferol-3,6-O-Diglucoside	608000	1270000	1010000	1080000	1250000	1310000	0.811503	1.26039	0.333868	insig
	pmp001311	6-Hydroxykaempferol-7,6-O-Diglucoside	17300000	23400000	20100000	12400000	17400000	16800000	1.12152	0.766447	-0.383741	insig
	pmp001312	6-Hydroxykaempferol-3,7,6-O-triglycoside	24800	61800	44000	15900	26500	36900	0.919979	0.607198	-0.719762	insig
Flavanols	mws0183	Protocatechuic acid	513000	556000	670000	295000	284000	282000	1.54545	0.495112	-1.01417	down
	pme2482	Protocatechuic aldehyde	4840000	4880000	3880000	4910000	4470000	4650000	0.370462	1.03162	0.0449084	insig
Dihydroflavonols	mws1094	Dihydrokaempferol	103000	113000	106000	129000	162000	111000	1.12248	1.24845	0.320135	insig
	pme1598	Hesperetin 5-O-glucoside	4940000	3280000	5990000	12600000	13000000	13400000	1.48916	2.74455	1.45657	up
Dihydroflavones	mws0064	Eriodictyol	412000	940000	635000	726000	727000	655000	0.382198	1.0609	0.085283	insig
	pmb3023	Eriodictyol C-hexoside	730000	769000	690000	1140000	1230000	1010000	1.53707	1.54408	0.626751	insig
Chalcones	mws1140	Naringenin chalcone(4,2',4',6'-Tetrahydroxychalcone)	1060000	917000	1510000	1190000	1160000	1050000	0.0241625	0.97505	-0.0364516	insig
Isoflavones	mws0911	Demethyltexasin	195000	261000	167000	169000	202000	145000	0.721788	0.82825	-0.271861	insig
	mws0918	Prunetin	75200	184000	205000	62700	75800	71400	1.17637	0.452176	-1.14504	down
	mws2118	Phloretin 2'-O-glucoside	491000	639000	369000	677000	707000	671000	1.17421	1.37091	0.455138	insig
Anthocyanins	pme1398	Delphinidin 3-O-glucoside (Mirtillin)	67800	48400	59000	48900	68500	50900	0.217783	0.960616	-0.0579676	insig
	pme1777	Cyanidin 3,5-O-diglucoside (Cyanin)	10600000	8770000	11700000	14300	20100	15700	1.5829	0.00161249	-9.2765	down
	pme1786	Malvidin 3,5-diglucoside (Malvin)	124000	322000	148000	3650	4610	5660	1.56303	0.0234343	-5.41523	down
	pmf0027	Cyanidin 3-O-galactoside	162000	140000	146000	78000	83100	60000	1.49571	0.493527	-1.0188	down
	zmpp003443	Peonidin-3-O-(6-p-(coumaroyl)-glucoside	90900	82100	27500	97500	114000	99400	0.950419	1.55062	0.632848	insig
	zmpp003203	Petunidin-3-O-(6-p-(coumaroyl)-glucoside	171000	148000	131000	88800	121000	125000	1.20709	0.744	-0.426625	insig
	zmpp001825	delphinidin 3－O－glucoside－5－O－glucoside)	109000	190000	189000	175000	186000	186000	0.571177	1.1209	0.16466	insig
	pme1397	Pelargonidin	7250	4130	4970	5980	6440	6760	0.747953	1.17309	0.230312	insig
	pme0443	Malvidin 3-O-galactoside	12800	15900	30100	23200	27100	24100	0.780624	1.26531	0.339486	insig
	mws2471	Delphinidin chloride	6130	5860	6770	6520	6740	5530	0.0466898	1.0016	0.00230524	insig
	mws0170	Cyanidin chloride	92200	166000	129000	168000	180000	216000	1.1416	1.45661	0.542616	insig
