# Supplementary material for: Integrated metabolomic and transcriptomic analysis of the anthocyanin regulatory networks in Salvia miltiorrhiza Bge. flowers
Source: BMC Plant Biol. 2020 Jul 23;20:349. doi: 10.1186/s12870-020-02553-7 (PMC7379815; doi:10.1186/s12870-020-02553-7)
Supplement: Supplementary file 3 — Additional file 3 Supplemental Table S3. Differentially expressed genes in WFSM vs. PFSM. [file 12870_2020_2553_MOESM3_ESM.xlsx]

## Sheet: Sheet1
Supplemental Table S3 Differentially expressed genes in WFSM vs. PFSM
ID	P1_fpkm	P2_fpkm	P3_fpkm	W1_fpkm	W2_fpkm	W3_fpkm	FoldChange	log2FoldChange	pvalue	regulated	KEGG	NR	Swissprot	Tremble	KOG	GO	Pfam
SMil_00000002|size388307-augustus-gene-0.113	1.18	0.2	0.59	10.53	18.77	19.42	24.717	4.627	1.28382e-24	up	--	thionin [Salvia miltiorrhiza]	RecName: Full=Thionin; Contains: RecName: Full=Thionin; Contains: RecName: Full=Acidic protein; Flags: Precursor;	SubName: Full=Thionin {ECO:0000313|EMBL:ABA87107.1};	--	GO:0090729,toxin activity; GO:0006952,defense response	Plant thionin
SMil_00000003|size388307-augustus-gene-0.114	1.31	1.28	0.94	11.25	9.82	9.35	8.77	3.133	3.40298e-33	up	--	thionin [Salvia miltiorrhiza]	RecName: Full=Thionin-2.1; Contains: RecName: Full=Thionin-2.1; Contains: RecName: Full=Acidic protein; Flags: Precursor;	SubName: Full=Thionin {ECO:0000313|EMBL:ABA87107.1};	--	GO:0005576,extracellular region; GO:0090729,toxin activity; GO:0006952,defense response	--
SMil_00000006|size388307-processed-gene-0.10	5.22	8.85	8.1	34.45	35.6	41.46	5.142	2.362	6.30678e-39	up	K09286 EREBP-like factor | (RefSeq) dehydration-responsive element-binding protein 1A-like (A)	LOW QUALITY PROTEIN: ethylene-responsive transcription factor ERF025 [Sesamum indicum]	RecName: Full=Ethylene-responsive transcription factor ERF025;	SubName: Full=Uncharacterized protein {ECO:0000313|EMBL:PIN26577.1};	--	GO:0005634,nucleus; GO:0003700,DNA-binding transcription factor activity; GO:0043565,sequence-specific DNA binding; GO:0044212,transcription regulatory region DNA binding; GO:0050832,defense response to fungus; GO:0009873,ethylene-activated signaling pathway; GO:0019760,glucosinolate metabolic process; GO:0006351,transcription, DNA-templated	AP2 domain
SMil_00000017|size388307-augustus-gene-0.118	0.67	0.96	0.72	0	0	0	0.025	-5.302	0.00128954	down	K07478 putative ATPase | (RefSeq) ATPase WRNIP1 (A)	hypothetical protein F511_03373 [Dorcoceras hygrometricum]	--	SubName: Full=Uncharacterized protein {ECO:0000313|EMBL:PIN10808.1};	--	--	--
SMil_00000062|size323791-augustus-gene-0.86	7.88	6.83	10.15	1.53	2.21	3.12	0.282	-1.827	1.3519e-13	down	K01061 carboxymethylenebutenolidase [EC:3.1.1.45] | (RefSeq) endo-1,3;1,4-beta-D-glucanase-like (A)	endo-1,3;1,4-beta-D-glucanase-like [Olea europaea var. sylvestris]	RecName: Full=Endo-1,3;1,4-beta-D-glucanase; EC=3.2.1.-; Flags: Precursor;	SubName: Full=Uncharacterized protein {ECO:0000313|EMBL:KCW60879.1};	Predicted hydrolase related to dienelactone hydrolase	GO:0005576,extracellular region; GO:0016787,hydrolase activity	alpha/beta hydrolase fold
SMil_00000071|size323791-augustus-gene-0.93	0.53	0.46	0.57	1.3	1.09	1.64	2.652	1.407	0.000535976	up	--	uncharacterized protein LOC105171413 [Sesamum indicum]	RecName: Full=Membrane protein PM19L {ECO:0000305}; AltName: Full=PM19-like protein 1 {ECO:0000303|PubMed:26505346}; Short=OsPM19L1 {ECO:0000303|PubMed:26505346};	SubName: Full=Uncharacterized protein {ECO:0000313|EMBL:OIT04703.1};	--	GO:0016021,integral component of membrane	AWPM-19-like family
SMil_00000084|size312821-processed-gene-0.12	50.41	60.51	72.61	201.49	206.02	228.41	3.54	1.824	8.01094607226993E-52	up	K22534 PR domain zinc finger protein 5 | (RefSeq) zinc finger protein ZAT4-like (A)	zinc finger protein ZAT10-like [Sesamum indicum]	RecName: Full=Zinc finger protein ZAT10; AltName: Full=Salt-tolerance zinc finger;	SubName: Full=Uncharacterized protein {ECO:0000313|EMBL:PIN12402.1};	FOG: Zn-finger	GO:0005634,nucleus; GO:0003700,DNA-binding transcription factor activity; GO:0046872,metal ion binding; GO:0043565,sequence-specific DNA binding; GO:0035264,multicellular organism growth; GO:0045892,negative regulation of transcription, DNA-templated; GO:0010117,photoprotection; GO:0015979,photosynthesis; GO:0009737,response to abscisic acid; GO:0010200,response to chitin; GO:0009409,response to …	C2H2-type zinc ribbon
SMil_00000134|size306341-augustus-gene-0.64	0.57	0.25	0.61	1	0.9	1.05	2.111	1.078	0.000758107	up	K20161 DENN domain-containing protein 2 | (RefSeq) uncharacterized protein LOC111798885 (A)	uncharacterized protein LOC105165685 [Sesamum indicum]	RecName: Full=DENN domain and WD repeat-containing protein SCD1 {ECO:0000305}; AltName: Full=Protein STOMATAL CYTOKINESIS DEFECTIVE 1 {ECO:0000303|PubMed:12874123};	SubName: Full=Uncharacterized protein {ECO:0000313|EMBL:EYU17953.1};	--	GO:0030136,clathrin-coated vesicle; GO:0080008,Cul4-RING E3 ubiquitin ligase complex; GO:0005886,plasma membrane; GO:0000911,cytokinesis by cell plate formation; GO:0010235,guard mother cell cytokinesis; GO:0009825,multidimensional cell growth; GO:0045824,negative regulation of innate immune response; GO:0040008,regulation of growth	uDENN domain
SMil_00000142|size306341-processed-gene-0.39	0.2	0.04	0.04	0.65	1.3	0.85	10.155	3.344	4.1162e-05	up	K22736 vacuolar iron transporter family protein | (RefSeq) vacuolar iron transporter homolog 3-like (A)	PREDICTED: uncharacterized protein LOC105964766 [Erythranthe guttata]	--	SubName: Full=Uncharacterized protein {ECO:0000313|EMBL:EYU45339.1};	--	GO:0016021,integral component of membrane	Protein of unknown function, DUF599
SMil_00000167|size281859-augustus-gene-0.65	0.2	0.11	0.43	1.08	1.43	0.77	4.524	2.178	0.00345583	up	--	--	--	--	--	--	--
SMil_00000198|size281762-augustus-gene-0.63	4.72	3.53	4.3	1.79	1.59	2.33	0.464	-1.109	1.39758e-06	down	K09419 heat shock transcription factor, other eukaryote | (RefSeq) heat stress transcription factor A-7a-like (A)	unnamed protein product [Coffea canephora]	RecName: Full=Heat stress transcription factor A-6b; Short=AtHsfA6b; AltName: Full=AtHsf-07;	SubName: Full=Uncharacterized protein {ECO:0000313|EMBL:CDP03674.1};	Heat shock transcription factor	GO:0005737,cytoplasm; GO:0005634,nucleus; GO:0003700,DNA-binding transcription factor activity; GO:0043565,sequence-specific DNA binding; GO:0006351,transcription, DNA-templated	HSF-type DNA-binding
SMil_00000200|size281762-augustus-gene-0.65	1.55	2.02	3.53	1.11	0.96	1.2	0.473	-1.081	0.00131351	down	K06627 cyclin-A | (RefSeq) putative cyclin-A3-1 (A)	putative cyclin-A3-1 [Sesamum indicum]	RecName: Full=Putative cyclin-A3-1; AltName: Full=G2/mitotic-specific cyclin-A3-1; Short=CycA3;1;	SubName: Full=Uncharacterized protein {ECO:0000313|EMBL:EYU37613.1};	G2/Mitotic-specific cyclin A	GO:0005634,nucleus; GO:0007049,cell cycle; GO:0051301,cell division	Cyclin, C-terminal domain
SMil_00000232|size274561-processed-gene-0.50	3.58	3.13	1.42	0.42	0.53	0.69	0.204	-2.291	0.000263589	down	--	hypothetical protein MIMGU_mgv1a010482mg [Erythranthe guttata]	--	SubName: Full=Uncharacterized protein {ECO:0000313|EMBL:EYU32330.1};	Predicted hydrolase/acyltransferase (alpha/beta hydrolase superfamily)	--	--
SMil_00000288|size258370-augustus-gene-0.72	7.35	5.83	6.21	19.1	16.44	17.94	2.809	1.49	2.92722e-19	up	--	dormancy-associated protein 1 [Sesamum indicum]	RecName: Full=Dormancy-associated protein 1 {ECO:0000303|PubMed:9684359}; Short=PsDRM1 {ECO:0000303|PubMed:9684359};	SubName: Full=Uncharacterized protein {ECO:0000313|EMBL:EYU27997.1};	--	GO:0007275,multicellular organism development	--
SMil_00000304|size256830-processed-gene-0.49	0.54	0.35	0.37	0.76	1.29	1.03	2.483	1.312	2.84884e-07	up	K03781 catalase [EC:1.11.1.6] | (RefSeq) uncharacterized protein y4iK-like (A)	PREDICTED: uncharacterized protein LOC105951089 [Erythranthe guttata]	RecName: Full=4-coumarate--CoA ligase-like 1; EC=6.2.1.-;	SubName: Full=Uncharacterized protein {ECO:0000313|EMBL:EYU46303.1};	Acyl-CoA synthetase	GO:0005777,peroxisome; GO:0005524,ATP binding; GO:0004321,fatty-acyl-CoA synthase activity; GO:0016874,ligase activity; GO:0009695,jasmonic acid biosynthetic process	Hexapeptide repeat of succinyl-transferase
SMil_00000360|size244303-processed-gene-0.44	0.53	0.07	0.38	1.8	2.16	1.5	5.615	2.489	0.000229444	up	--	hypothetical protein F511_34645 [Dorcoceras hygrometricum]	--	SubName: Full=Uncharacterized protein {ECO:0000313|EMBL:EYU18097.1};	--	--	Transcriptional repressor, ovate
SMil_00000389|size243338-augustus-gene-0.69	0	0.03	0	0.13	0.23	0.51	26.683	4.738	0.00272822	up	--	cell number regulator 6-like [Dorcoceras hygrometricum]	RecName: Full=Cell number regulator 6; AltName: Full=ZmCNR06;	SubName: Full=cell number regulator 6-like {ECO:0000313|RefSeq:XP_009758064.1};	--	GO:0016021,integral component of membrane	PLAC8 family
SMil_00000402|size241433-processed-gene-0.41	2.97	2.29	1.45	5.39	5.36	6.4	2.593	1.375	1.10695e-05	up	K07418 cytochrome P450 family 2 subfamily J [EC:1.14.14.1] | (RefSeq) cytochrome P450 71A8-like (A)	cytochrome P450 71A8-like [Olea europaea var. sylvestris]	RecName: Full=Cytochrome P450 71A8; EC=1.14.-.-;	SubName: Full=Uncharacterized protein {ECO:0000313|EMBL:EYU17753.1};	Cytochrome P450 CYP2 subfamily	GO:0016021,integral component of membrane; GO:0020037,heme binding; GO:0005506,iron ion binding; GO:0004497,monooxygenase activity; GO:0016705,oxidoreductase activity, acting on paired donors, with incorporation or reduction of molecular oxygen	Cytochrome P450
SMil_00000403|size241433-processed-gene-0.42	1.45	0.83	0.77	3.1	3.75	2.89	3.239	1.696	6.50062e-08	up	K07418 cytochrome P450 family 2 subfamily J [EC:1.14.14.1] | (RefSeq) cytochrome P450 71A8-like (A)	PREDICTED: cytochrome P450 71A8-like [Erythranthe guttata]	RecName: Full=Cytochrome P450 71A26; EC=1.14.-.-;	SubName: Full=Uncharacterized protein {ECO:0000313|EMBL:EYU17747.1};	Cytochrome P450 CYP2 subfamily	GO:0016021,integral component of membrane; GO:0016020,membrane; GO:0020037,heme binding; GO:0005506,iron ion binding; GO:0016709,oxidoreductase activity, acting on paired donors, with incorporation or reduction of molecular oxygen, NAD(P)H as one donor, and incorporation of one atom of oxygen; GO:0044550,secondary metabolite biosynthetic process	Cytochrome P450
SMil_00000404|size241433-augustus-gene-0.68	0.67	1.1	1.06	2.22	2.76	2.44	2.678	1.421	1.97923e-07	up	K20636 Rho GTPase-activating protein 12/27 | (RefSeq) rho GTPase-activating protein REN1-like isoform X1 (A)	PREDICTED: rho GTPase-activating protein REN1 [Erythranthe guttata]	RecName: Full=Rho GTPase-activating protein REN1; AltName: Full=Protein ROP1 ENHANCER 1; AltName: Full=Rho-type GTPase-activating protein REN1;	SubName: Full=Uncharacterized protein {ECO:0000313|EMBL:EYU36466.1};	Rho-GTPase activating protein	GO:0045177,apical part of cell; GO:0016324,apical plasma membrane; GO:0005938,cell cortex; GO:0070382,exocytic vesicle; GO:0090406,pollen tube; GO:0005096,GTPase activator activity; GO:0017048,Rho GTPase binding; GO:0090630,activation of GTPase activity; GO:0035024,negative regulation of Rho protein signal transduction; GO:0009846,pollen germination; GO:0009865,pollen tube adhesion; GO:0048868,po…	Pleckstrin homology domain
SMil_00000410|size241433-processed-gene-0.50	0	0	0	0.77	0.13	1.03	61.09	5.933	0.000227529	up	K20628 expansin | (RefSeq) putative EG45-like domain containing protein 1 (A)	EG45-like domain containing protein [Sesamum indicum]	RecName: Full=EG45-like domain containing protein; AltName: Full=Blight-associated protein p12; AltName: Full=Plant natriuretic peptide; Short=PNP; Flags: Precursor;	SubName: Full=Uncharacterized protein {ECO:0000313|EMBL:EYU42474.1}; Flags: Fragment;	--	GO:0005576,extracellular region	Lytic transglycolase
SMil_00000447|size234130-augustus-gene-0.69	3.25	4.19	4.34	10.03	8.93	7.89	2.33	1.221	3.64358e-08	up	K13424 WRKY transcription factor 33 | (RefSeq) WRKY transcription factor WRKY24-like isoform X1 (A)	WRKY protein [Salvia miltiorrhiza]	RecName: Full=Probable WRKY transcription factor 50; AltName: Full=WRKY DNA-binding protein 50;	SubName: Full=WRKY protein {ECO:0000313|EMBL:AKA27918.1};	--	GO:0005634,nucleus; GO:0003700,DNA-binding transcription factor activity; GO:0043565,sequence-specific DNA binding; GO:0050832,defense response to fungus; GO:0009867,jasmonic acid mediated signaling pathway; GO:0006351,transcription, DNA-templated	Differentiation and proliferation regulator
SMil_00000453|size234130-augustus-gene-0.73	0.81	0.63	2.61	0.45	0.64	0.22	0.333	-1.586	0.00684246	down	K03028 26S proteasome regulatory subunit N1 | (RefSeq) LOW QUALITY PROTEIN: protein NLP2-like (A)	uncharacterized protein LOC105164634 isoform X1 [Sesamum indicum]	RecName: Full=Protein NLP5; Short=AtNLP5; AltName: Full=NIN-like protein 5; AltName: Full=Nodule inception protein-like protein 5;	SubName: Full=RWP-RK domain containing protein {ECO:0000313|EMBL:ANH22496.1};	--	GO:0005634,nucleus; GO:0003677,DNA binding; GO:0003700,DNA-binding transcription factor activity; GO:0006355,regulation of transcription, DNA-templated; GO:0006351,transcription, DNA-templated	RWP-RK domain
SMil_00000471|size233209-augustus-gene-0.86	0.67	0.83	0.76	2.47	1.92	2.09	2.921	1.546	2.06765e-07	up	--	uncharacterized protein LOC105177468 [Sesamum indicum]	--	SubName: Full=Uncharacterized protein {ECO:0000313|EMBL:PIN01706.1};	--	--	BRO1-like domain
SMil_00000514|size231435-processed-gene-0.28	0	0.01	0.01	0.2	0.06	0.16	21.738	4.442	6.1263e-05	up	K11294 nucleolin | (RefSeq) nucleolin-like (A)	PREDICTED: uncharacterized protein LOC108987582 [Juglans regia]	--	SubName: Full=uncharacterized protein LOC108987582 {ECO:0000313|RefSeq:XP_018816058.1};	FOG: Reverse transcriptase	--	Zinc knuckle
SMil_00000518|size231435-processed-gene-0.43	1.35	1.55	2.81	1.01	1.04	0.52	0.461	-1.116	0.00243365	down	K04628 ceramide galactosyltransferase [EC:2.4.1.47] | (RefSeq) UDP-glycosyltransferase 83A1-like (A)	UDP-glycosyltransferase 83A1-like [Olea europaea var. sylvestris]	RecName: Full=UDP-glycosyltransferase 83A1; EC=2.4.1.-;	RecName: Full=Glycosyltransferase {ECO:0000256|RuleBase:RU362057}; EC=2.4.1.- {ECO:0000256|RuleBase:RU362057};	UDP-glucuronosyl and UDP-glucosyl transferase	GO:0043231,intracellular membrane-bounded organelle; GO:0080043,quercetin 3-O-glucosyltransferase activity; GO:0080044,quercetin 7-O-glucosyltransferase activity; GO:0008152,metabolic process	UDP-glucoronosyl and UDP-glucosyl transferase
SMil_00000519|size231435-augustus-gene-0.61	0.08	0.09	0.06	0.39	0.2	0.24	3.627	1.859	0.00120907	up	--	PREDICTED: uncharacterized protein At2g29880-like [Fragaria vesca subsp. vesca]	RecName: Full=Uncharacterized protein At2g29880;	SubName: Full=Uncharacterized protein {ECO:0000313|EMBL:ONI12497.1};	--	--	Nup93/Nic96
SMil_00000521|size231435-augustus-gene-0.63	10.39	10.39	7.84	23.79	23.52	24.39	2.549	1.35	8.21419e-17	up	K04733 interleukin-1 receptor-associated kinase 4 [EC:2.7.11.1] | (RefSeq) L-type lectin-domain containing receptor kinase VI.2-like isoform X1 (A)	stellacyanin-like [Olea europaea var. sylvestris]	RecName: Full=Uclacyanin 1 {ECO:0000303|PubMed:9761472}; Flags: Precursor;	SubName: Full=Uncharacterized protein {ECO:0000313|EMBL:EYU29386.1};	--	GO:0031225,anchored component of membrane; GO:0046658,anchored component of plasma membrane; GO:0009055,electron transfer activity; GO:0046872,metal ion binding	Sulfocyanin (SoxE) domain
SMil_00000558|size227332-augustus-gene-0.46	0.77	0.84	1.23	0.04	0.07	0.04	0.056	-4.16	2.65425e-18	down	K08592 sentrin-specific protease 1 [EC:3.4.22.68] | (RefSeq) uncharacterized LOC104882098 (A)	Ulp1 protease family, C-terminal catalytic domain containing protein [Trema orientalis]	--	SubName: Full=Putative phospholipase-like protein {ECO:0000313|EMBL:OTG27393.1};	--	--	Plant mobile domain
SMil_00000595|size223595-processed-gene-0.38	29.92	34.46	30.51	71.09	70.49	72.66	2.301	1.202	4.69604e-38	up	K20893 probable galacturonosyltransferase-like 1 [EC:2.4.1.-] | (RefSeq) probable galacturonosyltransferase-like 1 (A)	hypothetical protein MIMGU_mgv1a027115mg, partial [Erythranthe guttata]	RecName: Full=Probable galacturonosyltransferase-like 9; EC=2.4.1.-; AltName: Full=Like glycosyl transferase 8;	RecName: Full=Hexosyltransferase {ECO:0000256|RuleBase:RU362027}; EC=2.4.1.- {ECO:0000256|RuleBase:RU362027}; Flags: Fragment;	--	GO:0005794,Golgi apparatus; GO:0000139,Golgi membrane; GO:0016021,integral component of membrane; GO:0047262,polygalacturonate 4-alpha-galacturonosyltransferase activity; GO:0016757,transferase activity, transferring glycosyl groups; GO:0071555,cell wall organization; GO:0045489,pectin biosynthetic process; GO:0000271,polysaccharide biosynthetic process	Glucosyltransferase 24
SMil_00000599|size223595-processed-gene-0.41	15.71	11.67	14.24	29.26	34.63	35.8	2.439	1.286	3.25957e-11	up	--	hypothetical protein MIMGU_mgv1a026485mg [Erythranthe guttata]	--	SubName: Full=Uncharacterized protein {ECO:0000313|EMBL:EYU28649.1};	--	--	--
SMil_00000633|size217128-processed-gene-0.23	2.04	2.14	1.44	7.54	5.69	6.55	3.578	1.839	2.84153e-08	up	K02269 cytochrome c oxidase subunit 7 | (RefSeq) hypothetical protein (A)	hypothetical protein CDL12_05463 [Handroanthus impetiginosus]	RecName: Full=Cytochrome c oxidase subunit 5C; AltName: Full=Cytochrome c oxidase polypeptide Vc;	SubName: Full=Uncharacterized protein {ECO:0000313|EMBL:PIN21830.1};	--	GO:0016021,integral component of membrane; GO:0005746,mitochondrial respiratory chain	Reverse transcriptase-like
SMil_00000643|size217128-processed-gene-0.34	3.04	2.84	2.97	1.29	1.52	1.52	0.498	-1.005	3.17711e-08	down	K14571 ribosome biogenesis ATPase | (RefSeq) cell division control protein 48 homolog C-like (A)	cell division control protein 48 homolog C-like [Sesamum indicum]	RecName: Full=Cell division control protein 48 homolog C; Short=AtCDC48c; AltName: Full=Protein EMBRYO DEFECTIVE 1354;	SubName: Full=Uncharacterized protein {ECO:0000313|EMBL:CDP15546.1};	Nuclear AAA ATPase (VCP subfamily)	GO:0005856,cytoskeleton; GO:0005634,nucleus; GO:0009524,phragmoplast; GO:0005524,ATP binding; GO:0007049,cell cycle; GO:0051301,cell division; GO:0015031,protein transport	Sigma-54 interaction domain
SMil_00000653|size215475-augustus-gene-0.58	0.91	0.43	0.38	1.1	1.22	1.45	2.206	1.141	0.00406513	up	K18134 protein O-GlcNAc transferase [EC:2.4.1.255] | (RefSeq) uncharacterized protein LOC105175153 (A)	uncharacterized protein LOC105175153 [Sesamum indicum]	--	SubName: Full=GT61_12 {ECO:0000313|EMBL:AQR57526.1};	Uncharacterized conserved protein	GO:0016021,integral component of membrane; GO:0016757,transferase activity, transferring glycosyl groups	Protein of unknown function (DUF563)
SMil_00000654|size215475-augustus-gene-0.59	0.07	0.08	0.03	0.67	0.93	0.84	13.987	3.806	4.98615e-07	up	K18134 protein O-GlcNAc transferase [EC:2.4.1.255] | (RefSeq) uncharacterized protein LOC105174890 (A)	uncharacterized protein LOC105174890 [Sesamum indicum]	--	SubName: Full=Protein O-GlcNAc transferase {ECO:0000313|EMBL:PIN09474.1}; EC=2.4.1.255 {ECO:0000313|EMBL:PIN09474.1};	Uncharacterized conserved protein	GO:0016757,transferase activity, transferring glycosyl groups	--
SMil_00000655|size215475-processed-gene-0.8	0	0	0	1.93	1.47	0.83	194.429	7.603	7.15559e-09	up	K18134 protein O-GlcNAc transferase [EC:2.4.1.255] | (RefSeq) uncharacterized protein LOC105174890 (A)	protein O-GlcNAc transferase [Handroanthus impetiginosus]	--	SubName: Full=Protein O-GlcNAc transferase {ECO:0000313|EMBL:PIN09474.1}; EC=2.4.1.255 {ECO:0000313|EMBL:PIN09474.1};	Uncharacterized conserved protein	GO:0016757,transferase activity, transferring glycosyl groups	Protein of unknown function (DUF563)
SMil_00000703|size207788-processed-gene-0.11	3.75	5.08	4.85	11.55	10.86	11.45	2.529	1.339	1.03085e-17	up	K07198 5'-AMP-activated protein kinase, catalytic alpha subunit [EC:2.7.11.11] | (RefSeq) CBL-interacting protein kinase 2-like (A)	PREDICTED: CBL-interacting protein kinase 2-like [Nicotiana tomentosiformis]	RecName: Full=CBL-interacting protein kinase 2; EC=2.7.11.1; AltName: Full=OsCIPK02;	RecName: Full=Non-specific serine/threonine protein kinase {ECO:0000256|SAAS:SAAS00351747}; EC=2.7.11.1 {ECO:0000256|SAAS:SAAS00351747};	Serine/threonine protein kinase	GO:0005622,intracellular; GO:0005524,ATP binding; GO:0004674,protein serine/threonine kinase activity; GO:0035556,intracellular signal transduction; GO:0018105,peptidyl-serine phosphorylation; GO:0018107,peptidyl-threonine phosphorylation	Haspin like kinase domain
SMil_00000714|size207788-augustus-gene-0.44	5.44	4.79	5.33	0.05	0.05	0	0.006	-7.269	8.84867e-12	down	--	--	--	--	--	--	--
SMil_00000739|size204351-processed-gene-0.78	1.43	1.66	0.98	2.6	3.46	4.22	2.566	1.36	0.000924159	up	K12412 pheromone receptor transcription factor | (RefSeq) agamous-like MADS-box protein AGL62 (A)	MADS box transcription factor [Handroanthus impetiginosus]	RecName: Full=Agamous-like MADS-box protein AGL23 {ECO:0000305};	SubName: Full=MADS box transcription factor {ECO:0000313|EMBL:PIN16777.1};	MADS box transcription factor	GO:0005634,nucleus; GO:0003677,DNA binding; GO:0003700,DNA-binding transcription factor activity; GO:0046983,protein dimerization activity; GO:0009658,chloroplast organization; GO:0009553,embryo sac development; GO:0006351,transcription, DNA-templated	SRF-type transcription factor (DNA-binding and dimerisation domain)
SMil_00000748|size203558-augustus-gene-0.53	3.24	4.08	4.83	0.26	0.05	0.09	0.033	-4.911	4.52236e-29	down	K10269 F-box and leucine-rich repeat protein 3 | (RefSeq) F-box/LRR-repeat protein At3g48880-like (A)	F-box/LRR-repeat protein At3g48880 [Sesamum indicum]	RecName: Full=F-box/LRR-repeat protein At3g48880;	SubName: Full=Uncharacterized protein {ECO:0000313|EMBL:EYU19538.1};	Leucine rich repeat proteins, some proteins contain F-box	--	F-box domain
SMil_00000779|size196170-augustus-gene-0.53	0.8	1.29	1.46	0.16	0.16	0.32	0.186	-2.426	1.06743e-15	down	K10706 senataxin [EC:3.6.4.-] | (RefSeq) uncharacterized protein LOC111397173 (A)	hypothetical protein MIMGU_mgv1a000529mg [Erythranthe guttata]	RecName: Full=Probable helicase MAGATAMA 3; EC=3.6.4.-; AltName: Full=SEN1-like protein;	SubName: Full=Uncharacterized protein {ECO:0000313|EMBL:EYU30858.1};	tRNA-splicing endonuclease positive effector (SEN1)	GO:0005634,nucleus; GO:0005524,ATP binding; GO:0004386,helicase activity; GO:0009553,embryo sac development; GO:0010183,pollen tube guidance; GO:0009875,pollen-pistil interaction	FtsK/SpoIIIE family
SMil_00000794|size195591-augustus-gene-0.54	0.03	0.2	0.03	0.64	0.74	0.88	9.154	3.194	4.75763e-05	up	--	hypothetical protein SOVF_025630 isoform B [Spinacia oleracea]	--	SubName: Full=Uncharacterized protein {ECO:0000313|EMBL:KNA23339.1};	--	--	--
SMil_00000796|size195591-augustus-gene-0.55	0.76	1.26	0.56	0	0	0	0.01	-6.692	1.59966e-06	down	--	--	--	--	--	--	--
SMil_00000808|size195548-augustus-gene-0.43	0.89	1.16	0.76	2	1.99	2.49	2.356	1.236	0.00159481	up	K05643 ATP-binding cassette, subfamily A (ABC1), member 3 | (RefSeq) ABC transporter A family member 1 (A)	ABC transporter A family member 1-like [Olea europaea var. sylvestris]	RecName: Full=ABC transporter A family member 1; Short=ABC transporter ABCA.1; Short=AtABCA1; AltName: Full=ABC one homolog protein 1; Short=AtAOH1;	SubName: Full=Lipid exporter ABCA1 {ECO:0000313|EMBL:PIN24569.1}; EC=3.6.3.32 {ECO:0000313|EMBL:PIN24569.1};	Lipid exporter ABCA1 and related proteins, ABC superfamily	GO:0016021,integral component of membrane; GO:0005774,vacuolar membrane; GO:0005524,ATP binding; GO:0042626,ATPase activity, coupled to transmembrane movement of substances; GO:0006869,lipid transport	--
SMil_00000822|size194284-processed-gene-0.35	0.74	1.44	0.84	3.21	1.78	3.35	2.826	1.499	0.000346215	up	K09286 EREBP-like factor | (RefSeq) CBF1, LeCBF1; CBF1 protein (A)	ethylene-responsive transcription factor ERF027 [Sesamum indicum]	RecName: Full=Ethylene-responsive transcription factor ERF026;	SubName: Full=Uncharacterized protein {ECO:0000313|EMBL:PIN12584.1};	--	GO:0005634,nucleus; GO:0003677,DNA binding; GO:0003700,DNA-binding transcription factor activity; GO:0009873,ethylene-activated signaling pathway; GO:0006351,transcription, DNA-templated	AP2 domain
SMil_00000827|size194284-processed-gene-0.41	0.22	0.63	0.29	3.02	4.16	3.45	9.59	3.261	5.88339e-18	up	K15382 solute carrier family 50 (sugar transporter) | (RefSeq) bidirectional sugar transporter SWEET5 (A)	bidirectional sugar transporter SWEET5 [Sesamum indicum]	RecName: Full=Bidirectional sugar transporter SWEET5 {ECO:0000303|PubMed:21107422}; Short=AtSWEET5 {ECO:0000303|PubMed:21107422}; AltName: Full=Protein SUGARS WILL EVENTUALLY BE EXPORTED TRANSPORTERS 5 {ECO:0000303|PubMed:21107422}; AltName: Full=Protein VEGETATIVE CELL EXPRESSED 1 {ECO:0000303|PubMed:16055690}; Short=AtVEX1 {ECO:0000303|PubMed:16055690};	RecName: Full=Bidirectional sugar transporter SWEET {ECO:0000256|RuleBase:RU910715};	Multitransmembrane protein	GO:0016021,integral component of membrane; GO:0005887,integral component of plasma membrane; GO:0051119,sugar transmembrane transporter activity; GO:0008643,carbohydrate transport; GO:0051260,protein homooligomerization	Sugar efflux transporter for intercellular exchange
SMil_00000828|size194284-augustus-gene-0.56	0.44	0.37	0.25	3.9	3.85	2.3	9.623	3.267	5.27113e-17	up	K15382 solute carrier family 50 (sugar transporter) | (RefSeq) bidirectional sugar transporter SWEET5 (A)	bidirectional sugar transporter SWEET5 [Sesamum indicum]	RecName: Full=Bidirectional sugar transporter SWEET5 {ECO:0000303|PubMed:21107422}; Short=AtSWEET5 {ECO:0000303|PubMed:21107422}; AltName: Full=Protein SUGARS WILL EVENTUALLY BE EXPORTED TRANSPORTERS 5 {ECO:0000303|PubMed:21107422}; AltName: Full=Protein VEGETATIVE CELL EXPRESSED 1 {ECO:0000303|PubMed:16055690}; Short=AtVEX1 {ECO:0000303|PubMed:16055690};	RecName: Full=Bidirectional sugar transporter SWEET {ECO:0000256|RuleBase:RU910715};	Multitransmembrane protein	GO:0016021,integral component of membrane; GO:0005887,integral component of plasma membrane; GO:0051119,sugar transmembrane transporter activity; GO:0008643,carbohydrate transport; GO:0051260,protein homooligomerization	Sugar efflux transporter for intercellular exchange
SMil_00000866|size193161-augustus-gene-0.41	1.99	1.44	1.28	3.64	4.37	3.48	2.473	1.306	1.05889e-06	up	K09422 transcription factor MYB, plant | (RefSeq) transcription factor MYB14 (A)	transcription factor MYB14 [Sesamum indicum]	RecName: Full=Myb-related protein P;	SubName: Full=Transcription factor, Myb superfamily {ECO:0000313|EMBL:PIN05347.1};	Transcription factor, Myb superfamily	GO:0005634,nucleus; GO:0003677,DNA binding; GO:0006355,regulation of transcription, DNA-templated; GO:0006351,transcription, DNA-templated	Myb-like DNA-binding domain
SMil_00000894|size190739-processed-gene-0.21	3.26	3.64	3.62	1.16	1.5	1.73	0.426	-1.233	9.35045e-07	down	K15271 ATP-dependent DNA helicase HFM1/MER3 [EC:3.6.4.12] | (RefSeq) LOW QUALITY PROTEIN: uncharacterized protein LOC104120869 (A)	pentatricopeptide repeat-containing protein At2g22070 [Sesamum indicum]	RecName: Full=Pentatricopeptide repeat-containing protein At2g22070;	SubName: Full=Uncharacterized protein {ECO:0000313|EMBL:EYU31065.1};	FOG: PPR repeat	GO:0043231,intracellular membrane-bounded organelle; GO:0004519,endonuclease activity; GO:0003723,RNA binding; GO:0008270,zinc ion binding; GO:0009451,RNA modification	Tetratricopeptide repeat
SMil_00000958|size188781-augustus-gene-0.50	3.24	1.83	2.44	0.43	0.38	0.15	0.131	-2.937	1.54231e-09	down	K06627 cyclin-A | (RefSeq) putative cyclin-A3-1 (A)	putative cyclin-A3-1 [Sesamum indicum]	RecName: Full=Cyclin-A3-2; AltName: Full=G2/mitotic-specific cyclin-A3-2; Short=CycA3;2;	SubName: Full=Uncharacterized protein {ECO:0000313|EMBL:EYU36354.1};	G2/Mitotic-specific cyclin A	GO:0005737,cytoplasm; GO:0005634,nucleus; GO:0007049,cell cycle; GO:0051301,cell division	Cyclin, N-terminal domain
SMil_00000993|size186486-augustus-gene-0.43	1.2	1.38	1.77	2.6	4.25	2.63	2.227	1.155	3.22613e-08	up	K10357 myosin V | (RefSeq) myosin-11-like (A)	hypothetical protein CUMW_230010 [Citrus unshiu]	RecName: Full=Myosin-11; AltName: Full=Myosin XI E; Short=AtXIE;	SubName: Full=Uncharacterized protein {ECO:0000313|EMBL:GAY63980.1};	Myosin class V heavy chain	GO:0005737,cytoplasm; GO:0016459,myosin complex; GO:0003779,actin binding; GO:0005524,ATP binding; GO:0005516,calmodulin binding; GO:0000146,microfilament motor activity; GO:0003774,motor activity; GO:0007015,actin filament organization; GO:0030048,actin filament-based movement; GO:0051640,organelle localization; GO:0009860,pollen tube growth	Myosin N-terminal SH3-like domain
SMil_00001008|size186247-augustus-gene-0.49	6.96	6.46	5.32	3.6	2.74	2.55	0.483	-1.051	6.42159e-06	down	--	hypothetical protein AQUCO_00700771v1, partial [Aquilegia coerulea]	RecName: Full=Probable carbohydrate esterase At4g34215; EC=3.1.-.-;	SubName: Full=Uncharacterized protein {ECO:0000313|EMBL:PIA56638.1}; Flags: Fragment;	--	GO:0016787,hydrolase activity	Carbohydrate esterase, sialic acid-specific acetylesterase
SMil_00001029|size185791-augustus-gene-0.46	34.59	34.27	30.93	74.04	76.67	71.01	2.264	1.179	3.60011e-36	up	K05907 adenylyl-sulfate reductase (glutathione) [EC:1.8.4.9] | (RefSeq) 5'-adenylylsulfate reductase 3, chloroplastic-like isoform X1 (A)	Phosphoadenosine phosphosulfate reductase [Handroanthus impetiginosus]	RecName: Full=5'-adenylylsulfate reductase 3, chloroplastic; EC=1.8.4.9; AltName: Full=3'-phosphoadenosine-5'-phosphosulfate reductase homolog 26; Short=PAPS reductase homolog 26; Short=Prh-26; AltName: Full=Adenosine 5'-phosphosulfate 5'-adenylylsulfate sulfotransferase 3; Short=APS sulfotransferase 3; AltName: Full=Thioredoxin-independent APS reductase 3; Flags: Precursor;	SubName: Full=Phosphoadenosine phosphosulfate reductase {ECO:0000313|EMBL:PIN13588.1}; EC=1.8.4.10 {ECO:0000313|EMBL:PIN13588.1};	Phosphoadenosine phosphosulfate reductase	GO:0009507,chloroplast; GO:0051539,4 iron, 4 sulfur cluster binding; GO:0033741,adenylyl-sulfate reductase (glutathione) activity; GO:0009973,adenylyl-sulfate reductase activity; GO:0046872,metal ion binding; GO:0004604,phosphoadenylyl-sulfate reductase (thioredoxin) activity; GO:0045454,cell redox homeostasis; GO:0019344,cysteine biosynthetic process; GO:0000103,sulfate assimilation; GO:0019419,…	AhpC/TSA family
SMil_00001048|size185048-augustus-gene-0.42	0.75	1.25	0.56	1.34	2.02	2.3	2.249	1.169	0.000902466	up	K10268 F-box and leucine-rich repeat protein 2/20 | (RefSeq) F-box protein At5g51370-like (A)	F-box protein At5g51370-like [Sesamum indicum]	RecName: Full=F-box protein At5g07670;	SubName: Full=Uncharacterized protein {ECO:0000313|EMBL:EYU31941.1};	Leucine rich repeat proteins, some proteins contain F-box	--	F-box-like
SMil_00001085|size183332-processed-gene-0.20	0.08	0.25	0.28	1.04	0.71	1.12	4.885	2.288	1.96507e-05	up	K06892 feruloyl-CoA ortho-hydroxylase [EC:1.14.11.-] | (RefSeq) 2-oxoglutarate-iron(II)-dependent oxygenase (A)	protein DOWNY MILDEW RESISTANCE 6-like [Sesamum indicum]	RecName: Full=Flavanone 3-dioxygenase 2 {ECO:0000305}; EC=1.14.11.9 {ECO:0000269|PubMed:18413994}; AltName: Full=Flavanone 3-beta-hydroxylase 2 {ECO:0000305}; AltName: Full=Flavanone 3-hydroxylase 2 {ECO:0000303|PubMed:18413994}; Short=OsF3H-2 {ECO:0000303|PubMed:18413994};	SubName: Full=flavonol synthase/flavanone 3-hydroxylase-like {ECO:0000313|RefSeq:XP_009785264.1};	Iron/ascorbate family oxidoreductases	GO:0031418,L-ascorbic acid binding; GO:0046872,metal ion binding; GO:0045486,naringenin 3-dioxygenase activity; GO:0009813,flavonoid biosynthetic process	non-haem dioxygenase in morphine synthesis N-terminal
SMil_00001087|size183332-augustus-gene-0.47	7.5	9.66	14.63	23.88	24.11	24.96	2.35	1.232	3.78124e-11	up	K09422 transcription factor MYB, plant | (RefSeq) myb-related protein Myb4 (A)	MYB-related transcription factor [Salvia miltiorrhiza]	RecName: Full=Transcription factor MYB102 {ECO:0000305}; AltName: Full=Myb-related protein 102 {ECO:0000305}; Short=AtMYB102 {ECO:0000303|PubMed:12857823}; AltName: Full=Myb-related protein M4 {ECO:0000305}; Short=AtM4 {ECO:0000303|PubMed:8980549};	SubName: Full=MYB-related transcription factor {ECO:0000313|EMBL:AGN52147.1};	Transcription factor, Myb superfamily	GO:0005634,nucleus; GO:0003700,DNA-binding transcription factor activity; GO:0000981,DNA-binding transcription factor activity, RNA polymerase II-specific; GO:0043565,sequence-specific DNA binding; GO:0001135,RNA polymerase II transcription regulator recruiting activity; GO:0044212,transcription regulatory region DNA binding; GO:0030154,cell differentiation; GO:0006952,defense response; GO:000635…	Myb-like DNA-binding domain
SMil_00001094|size183332-processed-gene-0.7	4.45	4.65	4.56	17.01	14.83	13.92	3.418	1.773	1.32679e-14	up	K16465 centrin-1 | (RefSeq) calcium-binding protein PBP1-like (A)	PREDICTED: calcium-binding protein PBP1-like [Nicotiana sylvestris]	RecName: Full=Calcium-binding protein PBP1; AltName: Full=KIC-related protein 2; AltName: Full=PINOID-binding protein 1;	SubName: Full=calcium-binding protein PBP1-like {ECO:0000313|RefSeq:XP_009800692.1};	Ca2+-binding protein (centrin/caltractin), EF-Hand superfamily protein	GO:0005509,calcium ion binding; GO:0009733,response to auxin	EF hand
SMil_00001112|size181870-processed-gene-0.1	2.78	2.62	2.33	0.26	0.31	0.39	0.127	-2.981	4.84286e-24	down	K04733 interleukin-1 receptor-associated kinase 4 [EC:2.7.11.1] | (RefSeq) G-type lectin S-receptor-like serine/threonine-protein kinase At1g67520 (A)	Serine/threonine protein kinase [Trema orientalis]	RecName: Full=G-type lectin S-receptor-like serine/threonine-protein kinase At1g11410; EC=2.7.11.1; Flags: Precursor;	SubName: Full=Uncharacterized protein {ECO:0000313|EMBL:ONI34315.1};	--	GO:0016021,integral component of membrane; GO:0005886,plasma membrane; GO:0005524,ATP binding; GO:0005516,calmodulin binding; GO:0030246,carbohydrate binding; GO:0004674,protein serine/threonine kinase activity; GO:0006468,protein phosphorylation; GO:0048544,recognition of pollen	PAN-like domain
SMil_00001118|size181870-processed-gene-0.24	1.2	1.04	0.82	2.74	2.72	2.53	2.651	1.407	1.41076e-06	up	K09286 EREBP-like factor | (RefSeq) hypothetical protein (A)	hypothetical protein CDL12_14860 [Handroanthus impetiginosus]	RecName: Full=Ethylene-responsive transcription factor ERF017;	SubName: Full=Uncharacterized protein {ECO:0000313|EMBL:PIN12523.1};	--	GO:0005634,nucleus; GO:0003677,DNA binding; GO:0003700,DNA-binding transcription factor activity; GO:0009873,ethylene-activated signaling pathway; GO:0006351,transcription, DNA-templated	AP2 domain
SMil_00001123|size181870-augustus-gene-0.42	0.89	0.85	0.68	2.33	2.76	1.99	2.977	1.574	2.90468e-06	up	--	WRKY protein [Salvia miltiorrhiza]	--	SubName: Full=WRKY protein {ECO:0000313|EMBL:AKA27924.1};	--	GO:0005634,nucleus; GO:0003700,DNA-binding transcription factor activity; GO:0043565,sequence-specific DNA binding; GO:0006351,transcription, DNA-templated	GAT domain
SMil_00001169|size180686-augustus-gene-0.46	1.55	2.81	2.99	8.31	8.05	8.24	3.426	1.776	1.97319e-16	up	--	PREDICTED: uncharacterized protein LOC105956617 [Erythranthe guttata]	--	SubName: Full=Uncharacterized protein {ECO:0000313|EMBL:EYU38441.1};	--	--	PDDEXK-like family of unknown function
SMil_00001190|size180458-augustus-gene-0.63	0.83	1.44	1.47	0.16	0.05	0	0.056	-4.148	1.25081e-09	down	--	UPF0496 protein 1-like isoform X1 [Sesamum indicum]	RecName: Full=UPF0496 protein 1;	SubName: Full=Uncharacterized protein {ECO:0000313|EMBL:EYU44304.1};	--	GO:0016021,integral component of membrane	Protein of unknown function (DUF677)
SMil_00001202|size180429-processed-gene-0.14	42.23	51.34	54.28	22.31	22.4	20.96	0.453	-1.141	5.85674e-29	down	K01610 phosphoenolpyruvate carboxykinase (ATP) [EC:4.1.1.49] | (RefSeq) phosphoenolpyruvate carboxykinase (ATP)-like (A)	phosphoenolpyruvate carboxykinase (ATP)-like [Sesamum indicum]	RecName: Full=Phosphoenolpyruvate carboxykinase (ATP); Short=PEP carboxykinase; Short=PEPCK; EC=4.1.1.49;	SubName: Full=Uncharacterized protein {ECO:0000313|EMBL:PIN16460.1};	--	GO:0005829,cytosol; GO:0016020,membrane; GO:0005730,nucleolus; GO:0005634,nucleus; GO:0005524,ATP binding; GO:0004612,phosphoenolpyruvate carboxykinase (ATP) activity; GO:0016036,cellular response to phosphate starvation; GO:0009817,defense response to fungus, incompatible interaction; GO:0006094,gluconeogenesis; GO:0046686,response to cadmium ion	Starch synthase catalytic domain
SMil_00001253|size178569-augustus-gene-0.58	0.28	0.16	0.24	0	0	0	0.026	-5.278	0.00147381	down	--	--	--	--	--	--	--
SMil_00001265|size177832-augustus-gene-0.34	27.92	32.18	33.59	81.13	73.49	80.19	2.558	1.355	6.98265e-43	up	K04733 interleukin-1 receptor-associated kinase 4 [EC:2.7.11.1] | (RefSeq) receptor-like protein kinase HERK 1 (A)	heavy metal-associated isoprenylated plant protein 3 [Sesamum indicum]	RecName: Full=Heavy metal-associated isoprenylated plant protein 3 {ECO:0000303|PubMed:21072340, ECO:0000303|PubMed:23368984}; Short=AtHIP03 {ECO:0000303|PubMed:21072340, ECO:0000303|PubMed:23368984}; Short=AtHIPP3 {ECO:0000303|PubMed:21072340, ECO:0000303|PubMed:23368984}; Flags: Precursor;	SubName: Full=Uncharacterized protein {ECO:0000313|EMBL:EYU36154.1};	Copper chaperone	GO:0005737,cytoplasm; GO:0005730,nucleolus; GO:0005634,nucleus; GO:0008270,zinc ion binding; GO:0030001,metal ion transport; GO:0009910,negative regulation of flower development	Heavy-metal-associated domain
SMil_00001312|size176591-augustus-gene-0.48	9.22	4.36	7.26	3.09	0.87	2.1	0.297	-1.75	0.000190623	down	--	LOW QUALITY PROTEIN: E3 ubiquitin-protein ligase BRE1A [Sesamum indicum]	--	SubName: Full=Uncharacterized protein {ECO:0000313|EMBL:PHU08659.1};	--	--	DnaJ domain
SMil_00001344|size176302-processed-gene-0.31	1.31	1.48	1.28	0	0	0	0.003	-8.342	2.09982e-11	down	K13457 disease resistance protein RPM1 | (RefSeq) putative late blight resistance protein homolog R1B-14 (A)	putative late blight resistance protein homolog R1B-16 isoform X1 [Sesamum indicum]	RecName: Full=Putative late blight resistance protein homolog R1A-6;	SubName: Full=Uncharacterized protein {ECO:0000313|EMBL:EYU21848.1};	Apoptotic ATPase	GO:0005737,cytoplasm; GO:0016020,membrane; GO:0043531,ADP binding; GO:0005524,ATP binding; GO:0009626,plant-type hypersensitive response	NB-ARC domain
SMil_00001345|size176302-processed-gene-0.32	0.78	0.32	0.67	0	0	0	0.015	-6.105	3.91739e-05	down	K13457 disease resistance protein RPM1 | (RefSeq) putative late blight resistance protein homolog R1B-14 (A)	PREDICTED: putative late blight resistance protein homolog R1B-16 [Erythranthe guttata]	RecName: Full=Putative disease resistance protein At1g58400;	SubName: Full=Uncharacterized protein {ECO:0000313|EMBL:EYU21830.1};	--	GO:0005886,plasma membrane; GO:0043531,ADP binding; GO:0005524,ATP binding; GO:0006952,defense response; GO:0007165,signal transduction	Type II/IV secretion system protein
SMil_00001391|size174324-augustus-gene-0.42	4.64	1.77	2.36	7.14	5.85	6.32	2.231	1.158	0.00947032	up	K09260 MADS-box transcription enhancer factor 2A | (RefSeq) MADS-box transcription factor 7-like (A)	hypothetical protein CDL12_30100 [Handroanthus impetiginosus]	RecName: Full=MADS-box transcription factor 2; AltName: Full=NMADS1; AltName: Full=OsMADS2; AltName: Full=RMADS219;	SubName: Full=Uncharacterized protein {ECO:0000313|EMBL:PIM97430.1};	MADS box transcription factor	GO:0005634,nucleus; GO:0003700,DNA-binding transcription factor activity; GO:0046983,protein dimerization activity; GO:0000977,RNA polymerase II regulatory region sequence-specific DNA binding; GO:0030154,cell differentiation; GO:0045944,positive regulation of transcription by RNA polymerase II; GO:0010097,specification of stamen identity; GO:0006351,transcription, DNA-templated	SRF-type transcription factor (DNA-binding and dimerisation domain)
SMil_00001392|size174324-processed-gene-0.11	8.81	8.44	10.26	19.65	22.86	18.94	2.279	1.189	7.12337e-08	up	K09260 MADS-box transcription enhancer factor 2A | (RefSeq) MADS-box transcription factor 7-like (A)	hypothetical protein CDL12_30100 [Handroanthus impetiginosus]	RecName: Full=MADS-box transcription factor 2; AltName: Full=NMADS1; AltName: Full=OsMADS2; AltName: Full=RMADS219;	SubName: Full=Uncharacterized protein {ECO:0000313|EMBL:PIM97430.1};	MADS box transcription factor	GO:0005634,nucleus; GO:0003700,DNA-binding transcription factor activity; GO:0046983,protein dimerization activity; GO:0000977,RNA polymerase II regulatory region sequence-specific DNA binding; GO:0030154,cell differentiation; GO:0045944,positive regulation of transcription by RNA polymerase II; GO:0010097,specification of stamen identity; GO:0006351,transcription, DNA-templated	SRF-type transcription factor (DNA-binding and dimerisation domain)
SMil_00001395|size174324-augustus-gene-0.44	5.66	5.34	8.4	2.02	1.69	1.78	0.29	-1.788	2.79609e-20	down	K05909 laccase [EC:1.10.3.2] | (RefSeq) laccase-15-like (A)	hypothetical protein MIMGU_mgv1a021399mg [Erythranthe guttata]	RecName: Full=Laccase-15; EC=1.10.3.2; AltName: Full=Benzenediol:oxygen oxidoreductase 15; AltName: Full=Diphenol oxidase 15; AltName: Full=Protein TRANSPARENT TESTA 10; AltName: Full=Urishiol oxidase 15; Flags: Precursor;	RecName: Full=Laccase {ECO:0000256|RuleBase:RU361119}; EC=1.10.3.2 {ECO:0000256|RuleBase:RU361119}; AltName: Full=Benzenediol:oxygen oxidoreductase {ECO:0000256|RuleBase:RU361119}; AltName: Full=Diphenol oxidase {ECO:0000256|RuleBase:RU361119}; AltName: Full=Urishiol oxidase {ECO:0000256|RuleBase:RU361119};	Multicopper oxidases	GO:0048046,apoplast; GO:0005507,copper ion binding; GO:0052716,hydroquinone:oxygen oxidoreductase activity; GO:0016722,oxidoreductase activity, oxidizing metal ions; GO:0009809,lignin biosynthetic process; GO:0046274,lignin catabolic process; GO:0010023,proanthocyanidin biosynthetic process; GO:0046688,response to copper ion	Multicopper oxidase
SMil_00001420|size174006-augustus-gene-0.46	5.86	6.02	6.61	12.86	15.02	12.79	2.245	1.167	8.60529e-15	up	K19995 secretory carrier-associated membrane protein | (RefSeq) secretory carrier-associated membrane protein 4 (A)	secretory carrier-associated membrane protein 4 [Olea europaea var. sylvestris]	RecName: Full=Secretory carrier-associated membrane protein 4; Short=Secretory carrier membrane protein 4;	RecName: Full=Secretory carrier-associated membrane protein {ECO:0000256|RuleBase:RU363122}; Short=Secretory carrier membrane protein {ECO:0000256|RuleBase:RU363122};	Secretory carrier membrane protein	GO:0005794,Golgi apparatus; GO:0016021,integral component of membrane; GO:0005739,mitochondrion; GO:0005886,plasma membrane; GO:0030658,transport vesicle membrane; GO:0015031,protein transport	SCAMP family
SMil_00001431|size173943-augustus-gene-0.59	0.14	0.15	0.22	1.26	1.53	1.19	8.067	3.012	5.75247e-12	up	K19996 phosphatidylinositol transfer protein SFH5 | (RefSeq) patellin-4-like (A)	Phosphatidylinositol transfer protein SEC14 [Handroanthus impetiginosus]	RecName: Full=Patellin-4;	SubName: Full=Phosphatidylinositol transfer protein SEC14 {ECO:0000313|EMBL:PIN04935.1};	Phosphatidylinositol transfer protein SEC14 and related proteins	GO:0005829,cytosol; GO:0005634,nucleus; GO:0005886,plasma membrane; GO:0008289,lipid binding; GO:0007049,cell cycle; GO:0051301,cell division	CRAL/TRIO, N-terminal domain
SMil_00001460|size171176-augustus-gene-0.59	0.72	0.62	0.7	0.12	0	0.08	0.099	-3.334	2.21899e-06	down	K13493 cytokinin-N-glucosyltransferase [EC:2.4.1.-] | (RefSeq) UDP-glycosyltransferase 76C2-like (A)	hypothetical protein MIMGU_mgv1a023633mg [Erythranthe guttata]	RecName: Full=UDP-glucose iridoid glucosyltransferase; EC=2.4.1.-; AltName: Full=UDP-glucose glucosyltransferase 7; Short=CrUGT7; AltName: Full=UDP-glycosyltransferase 76A2;	RecName: Full=Glycosyltransferase {ECO:0000256|RuleBase:RU362057}; EC=2.4.1.- {ECO:0000256|RuleBase:RU362057};	UDP-glucuronosyl and UDP-glucosyl transferase	GO:0035251,UDP-glucosyltransferase activity; GO:1900994,(-)-secologanin biosynthetic process	UDP-glucoronosyl and UDP-glucosyl transferase
SMil_00001471|size171176-augustus-gene-0.53	1.58	1.51	2.45	5.6	4.68	5.28	2.87	1.521	8.10859e-07	up	--	unnamed protein product [Coffea canephora]	--	SubName: Full=Uncharacterized protein {ECO:0000313|EMBL:CDP15434.1};	--	GO:0016021,integral component of membrane	--
SMil_00001497|size170340-augustus-gene-0.42	10.77	11.39	19.58	7.61	5.92	5.84	0.476	-1.072	3.02961e-05	down	K22072 iron-sulfur cluster assembly 2 | (RefSeq) iron-sulfur assembly protein IscA-like 2, mitochondrial isoform X3 (A)	iron-sulfur assembly protein IscA-like 2, mitochondrial isoform X4 [Sesamum indicum]	RecName: Full=Iron-sulfur assembly protein IscA-like 2, mitochondrial; Flags: Precursor;	SubName: Full=Mitochondrial Fe-S cluster biosynthesis protein ISA2 (Contains a HesB-like domain) {ECO:0000313|EMBL:PIN02516.1};	Mitochondrial Fe-S cluster biosynthesis protein ISA2 (contains a HesB-like domain)	GO:0005739,mitochondrion; GO:0051537,2 iron, 2 sulfur cluster binding; GO:0051539,4 iron, 4 sulfur cluster binding; GO:0005506,iron ion binding; GO:0005198,structural molecule activity; GO:0016226,iron-sulfur cluster assembly; GO:0051604,protein maturation; GO:0097428,protein maturation by iron-sulfur cluster transfer	Iron-sulphur cluster biosynthesis
SMil_00001542|size168509-augustus-gene-0.50	0.32	0.18	0.34	0.64	0.85	1.05	3.093	1.629	0.0018007	up	K17604 zinc finger SWIM domain-containing protein 3 | (RefSeq) POPTRDRAFT_570489; hypothetical protein (A)	Triacylglycerol lipase [Handroanthus impetiginosus]	RecName: Full=GDSL esterase/lipase At1g29670; EC=3.1.1.-; AltName: Full=Extracellular lipase At1g29670; Flags: Precursor;	SubName: Full=Triacylglycerol lipase {ECO:0000313|EMBL:PIN04344.1}; EC=3.1.1.3 {ECO:0000313|EMBL:PIN04344.1};	--	GO:0048046,apoplast; GO:0005618,cell wall; GO:0009507,chloroplast; GO:0009534,chloroplast thylakoid; GO:0016788,hydrolase activity, acting on ester bonds; GO:0016042,lipid catabolic process	GDSL-like Lipase/Acylhydrolase
SMil_00001552|size168425-processed-gene-0.22	4.22	5.75	5.24	9.82	12.4	9.21	2.107	1.075	3.88274e-11	up	K01051 pectinesterase [EC:3.1.1.11] | (RefSeq) pectinesterase-like (A)	PREDICTED: pectinesterase-like [Erythranthe guttata]	RecName: Full=Probable pectinesterase/pectinesterase inhibitor 13; Includes: RecName: Full=Pectinesterase inhibitor 13; AltName: Full=Pectin methylesterase inhibitor 13; Includes: RecName: Full=Pectinesterase 13; Short=PE 13; EC=3.1.1.11; AltName: Full=Pectin methylesterase 13; Short=AtPME13;	RecName: Full=Pectinesterase {ECO:0000256|RuleBase:RU000589}; EC=3.1.1.11 {ECO:0000256|RuleBase:RU000589};	--	GO:0071944,cell periphery; GO:0005618,cell wall; GO:0016021,integral component of membrane; GO:0045330,aspartyl esterase activity; GO:0030599,pectinesterase activity; GO:0046910,pectinesterase inhibitor activity; GO:0042545,cell wall modification; GO:0045490,pectin catabolic process	Plasmid replication region DNA-binding N-term
SMil_00001562|size168425-processed-gene-0.30	8.25	8.81	5.11	17.24	21.33	20.35	2.701	1.434	1.18232e-09	up	K03676 glutaredoxin 3 | (RefSeq) glutaredoxin-C1 (A)	PREDICTED: glutaredoxin-C1 [Vitis vinifera]	RecName: Full=Glutaredoxin-C8; Short=AtGrxC8; AltName: Full=Protein ROXY 2;	SubName: Full=Uncharacterized protein {ECO:0000313|EMBL:CCB47001.1};	Glutaredoxin and related proteins	GO:0005737,cytoplasm; GO:0005634,nucleus; GO:0009055,electron transfer activity; GO:0015035,protein disulfide oxidoreductase activity; GO:0045454,cell redox homeostasis; GO:0045892,negative regulation of transcription, DNA-templated	Glutaredoxin
SMil_00001568|size168218-processed-gene-0.20	13.97	12.02	11.66	26.94	27.42	28.19	2.233	1.159	1.29955e-27	up	--	hypothetical protein CDL12_15813 [Handroanthus impetiginosus]	--	SubName: Full=Uncharacterized protein {ECO:0000313|EMBL:PIN11583.1};	--	--	CorA-like Mg2+ transporter protein
SMil_00001663|size166772-processed-gene-0.29	0.84	0.94	0.14	1.53	2.28	2.63	3.408	1.769	0.00510698	up	--	zinc finger protein 5 [Sesamum indicum]	RecName: Full=Zinc finger protein 6 {ECO:0000305};	SubName: Full=Uncharacterized protein {ECO:0000313|EMBL:PIN21281.1};	--	GO:0022626,cytosolic ribosome; GO:0005634,nucleus; GO:0003700,DNA-binding transcription factor activity; GO:0046872,metal ion binding; GO:0043565,sequence-specific DNA binding; GO:0044212,transcription regulatory region DNA binding; GO:0009738,abscisic acid-activated signaling pathway; GO:0009736,cytokinin-activated signaling pathway; GO:0009740,gibberellic acid mediated signaling pathway; GO:000…	C2H2-type zinc finger
SMil_00001665|size166772-augustus-gene-0.52	1.34	1.07	1.37	3.11	2.84	3.66	2.589	1.372	0.00104977	up	K01870 isoleucyl-tRNA synthetase [EC:6.1.1.5] | (RefSeq) isoleucine--tRNA ligase, chloroplastic/mitochondrial-like (A)	dirigent protein 21 [Sesamum indicum]	RecName: Full=Dirigent protein 11; Short=AtDIR11; Flags: Precursor;	RecName: Full=Dirigent protein {ECO:0000256|RuleBase:RU363099};	--	GO:0048046,apoplast; GO:0016853,isomerase activity	Dirigent-like protein
SMil_00001666|size166772-processed-gene-0.13	9.03	7.8	7.92	14.91	17.92	18.15	2.097	1.068	5.65617e-11	up	K01870 isoleucyl-tRNA synthetase [EC:6.1.1.5] | (RefSeq) hypothetical protein (A)	dirigent protein 21 [Sesamum indicum]	RecName: Full=Dirigent protein 11; Short=AtDIR11; Flags: Precursor;	RecName: Full=Dirigent protein {ECO:0000256|RuleBase:RU363099};	--	GO:0048046,apoplast; GO:0016853,isomerase activity	Dirigent-like protein
SMil_00001690|size166008-processed-gene-0.34	6.22	3.91	12.5	3.62	2.52	4.19	0.469	-1.091	0.00342695	down	--	major allergen Pru ar 1-like isoform X2 [Sesamum indicum]	RecName: Full=Major allergen Pru ar 1; AltName: Allergen=Pru ar 1;	SubName: Full=Uncharacterized protein {ECO:0000313|EMBL:PIM98483.1};	--	GO:0006952,defense response; GO:0009607,response to biotic stimulus	Pathogenesis-related protein Bet v I family
SMil_00001762|size164839-processed-gene-0.5	0.45	0.18	0.3	0.05	0.05	0.08	0.209	-2.26	0.000413152	down	--	uncharacterized protein LOC105171457 isoform X2 [Sesamum indicum]	RecName: Full=Probable uridine nucleosidase 2; EC=3.2.2.3; AltName: Full=Uridine ribohydrolase 2;	SubName: Full=Putative inosine-uridine preferring nucleoside hydrolase {ECO:0000313|EMBL:PIN03738.1};	Predicted inosine-uridine preferring nucleoside hydrolase	GO:0005829,cytosol; GO:0047724,inosine nucleosidase activity; GO:0035251,UDP-glucosyltransferase activity; GO:0045437,uridine nucleosidase activity; GO:0006148,inosine catabolic process; GO:0010150,leaf senescence	Inosine-uridine preferring nucleoside hydrolase
SMil_00001787|size164691-processed-gene-0.8	2.37	1.83	3.13	4.69	5.97	5.66	2.274	1.185	3.4343e-08	up	K22683 aspartyl protease family protein [EC:3.4.23.-] | (RefSeq) protein ASPARTIC PROTEASE IN GUARD CELL 1 (A)	Aspartyl protease [Handroanthus impetiginosus]	RecName: Full=Protein ASPARTIC PROTEASE IN GUARD CELL 1; Short=AtASPG1; EC=3.4.23.-; Flags: Precursor;	SubName: Full=Aspartyl protease {ECO:0000313|EMBL:PIN14739.1}; EC=3.4.23.12 {ECO:0000313|EMBL:PIN14739.1};	Aspartyl protease	GO:0005783,endoplasmic reticulum; GO:0004190,aspartic-type endopeptidase activity; GO:0070001,aspartic-type peptidase activity; GO:0003677,DNA binding; GO:0030163,protein catabolic process; GO:0009737,response to abscisic acid; GO:0009414,response to water deprivation; GO:0009627,systemic acquired resistance	Eukaryotic aspartyl protease
SMil_00001808|size164113-augustus-gene-0.36	0.88	1.19	0.6	2.23	1.8	2.21	2.38	1.251	3.66203e-05	up	K09338 homeobox-leucine zipper protein | (RefSeq) homeobox-leucine zipper protein HOX11 (A)	PREDICTED: uncharacterized protein LOC107178672 [Citrus sinensis]	RecName: Full=Homeobox-leucine zipper protein HOX19; AltName: Full=HD-ZIP protein HOX19; AltName: Full=Homeodomain transcription factor HOX19; AltName: Full=OsHox19;	SubName: Full=Uncharacterized protein {ECO:0000313|EMBL:GAY63648.1};	Transcription factor HEX, contains HOX and HALZ domains	GO:0005634,nucleus; GO:0003700,DNA-binding transcription factor activity; GO:0043565,sequence-specific DNA binding; GO:0006351,transcription, DNA-templated	Homeobox associated leucine zipper
SMil_00001811|size164113-processed-gene-0.4	0.83	0.66	0.6	1.35	1.73	1.99	2.473	1.306	3.69336e-05	up	K20661 cytochrome P450 family 714 subfamily A polypeptide 1 | (RefSeq) cytochrome P450 714C2-like (A)	PREDICTED: cytochrome P450 714C2-like [Fragaria vesca subsp. vesca]	RecName: Full=Cytochrome P450 714C2; EC=1.14.-.-;	SubName: Full=Uncharacterized protein {ECO:0000313|EMBL:EYU23940.1};	Cytochrome P450 CYP4/CYP19/CYP26 subfamilies	GO:0016021,integral component of membrane; GO:0020037,heme binding; GO:0005506,iron ion binding; GO:0004497,monooxygenase activity; GO:0016705,oxidoreductase activity, acting on paired donors, with incorporation or reduction of molecular oxygen	Cytochrome P450
SMil_00001820|size163902-augustus-gene-0.54	0.35	0.42	1.06	0.12	0.13	0.06	0.173	-2.528	5.43308e-05	down	K08857 NIMA (never in mitosis gene a)-related kinase 1/4/5 [EC:2.7.11.1] | (RefSeq) serine/threonine-protein kinase Nek6-like (A)	uncharacterized protein LOC111398915 [Olea europaea var. sylvestris]	--	SubName: Full=uncharacterized protein LOC107962374 {ECO:0000313|RefSeq:XP_016754220.1};	--	GO:0005634,nucleus; GO:0003677,DNA binding; GO:0008270,zinc ion binding; GO:0007275,multicellular organism development; GO:0006511,ubiquitin-dependent protein catabolic process	--
SMil_00001827|size163747-processed-gene-0.24	0.42	0.36	0.72	0.14	0.18	0.24	0.384	-1.381	0.00448562	down	K04733 interleukin-1 receptor-associated kinase 4 [EC:2.7.11.1] | (RefSeq) wall-associated receptor kinase-like 8 (A)	Serine/threonine protein kinase [Handroanthus impetiginosus]	RecName: Full=Wall-associated receptor kinase-like 2; EC=2.7.11.-; Flags: Precursor;	SubName: Full=Serine/threonine protein kinase {ECO:0000313|EMBL:PIN06199.1}; EC=2.7.11.1 {ECO:0000313|EMBL:PIN06199.1};	--	GO:0016021,integral component of membrane; GO:0009505,plant-type cell wall; GO:0005886,plasma membrane; GO:0005524,ATP binding; GO:0005509,calcium ion binding; GO:0030247,polysaccharide binding; GO:0004674,protein serine/threonine kinase activity; GO:0007166,cell surface receptor signaling pathway; GO:0046777,protein autophosphorylation	Wall-associated receptor kinase galacturonan-binding
SMil_00001845|size163710-processed-gene-0.24	3.66	3.52	1.74	9.32	8.95	9.95	3.209	1.682	5.38871e-07	up	--	hypothetical protein CDL12_09549 [Handroanthus impetiginosus]	RecName: Full=EPIDERMAL PATTERNING FACTOR-like protein 4 {ECO:0000303|PubMed:19435754}; Short=EPF-like protein 4; Contains: RecName: Full=CHALLAH-LIKE2 {ECO:0000303|PubMed:21862708}; Flags: Precursor;	SubName: Full=Uncharacterized protein {ECO:0000313|EMBL:PIN17789.1};	--	GO:0005576,extracellular region; GO:0010052,guard cell differentiation; GO:0010374,stomatal complex development	Epidermal patterning factor proteins
SMil_00001852|size163710-processed-gene-0.27	15.73	11.56	10.98	31.95	31.59	35.5	2.632	1.396	6.43369e-15	up	K22139 mitochondrial pyruvate carrier 2 | (RefSeq) hypothetical protein (A)	hypothetical protein CDL12_28603 [Handroanthus impetiginosus]	RecName: Full=Early light-induced protein 1, chloroplastic {ECO:0000305}; Flags: Precursor;	SubName: Full=Uncharacterized protein {ECO:0000313|EMBL:PIM98908.1};	--	GO:0009535,chloroplast thylakoid membrane; GO:0016021,integral component of membrane; GO:0009522,photosystem I; GO:0009523,photosystem II; GO:0071483,cellular response to blue light; GO:0071490,cellular response to far red light; GO:0034605,cellular response to heat; GO:0071486,cellular response to high light intensity; GO:0071491,cellular response to red light; GO:0071492,cellular response to UV…	Chlorophyll A-B binding protein
SMil_00001859|size163467-processed-gene-0.21	0.68	1.35	1.01	0	0	0	0.003	-8.203	9.02744e-11	down	K13422 transcription factor MYC2 | (RefSeq) transcription factor MYC2-like (A)	basic helix-loop-helix transcription factor [Salvia miltiorrhiza]	RecName: Full=Transcription factor TDR {ECO:0000305}; AltName: Full=Basic helix-loop-helix protein 5 {ECO:0000305}; Short=OsbHLH005 {ECO:0000303|PubMed:16896230}; AltName: Full=Protein TAPETUM DEGENERATION RETARDATION {ECO:0000303|PubMed:17138695};	SubName: Full=Basic helix-loop-helix transcription factor {ECO:0000313|EMBL:AKN09626.1};	--	GO:0005634,nucleus; GO:0003682,chromatin binding; GO:0003677,DNA binding; GO:0046983,protein dimerization activity; GO:0000978,RNA polymerase II proximal promoter sequence-specific DNA binding; GO:0048653,anther development; GO:0048654,anther morphogenesis; GO:0048657,anther wall tapetum cell differentiation; GO:0009555,pollen development; GO:0006355,regulation of transcription, DNA-templated; GO…	Helix-loop-helix DNA-binding domain
SMil_00001939|size162296-augustus-gene-0.65	1.88	2.23	3.27	1.4	0.88	0.88	0.438	-1.19	0.00132844	down	--	hypothetical protein CDL12_11298 [Handroanthus impetiginosus]	--	SubName: Full=Uncharacterized protein {ECO:0000313|EMBL:PIN16055.1};	Nuclear localization sequence binding protein	--	--
SMil_00001958|size161130-augustus-gene-0.47	0.2	0.22	0.31	1.5	1.19	0.86	4.982	2.317	9.7962e-09	up	K13680 beta-mannan synthase [EC:2.4.1.32] | (RefSeq) glucomannan 4-beta-mannosyltransferase 9 (A)	glucomannan 4-beta-mannosyltransferase 9 [Sesamum indicum]	RecName: Full=Glucomannan 4-beta-mannosyltransferase 9; EC=2.4.1.32; AltName: Full=Cellulose synthase-like protein A9; Short=AtCslA9; AltName: Full=Glucomannan synthase; AltName: Full=Mannan synthase 9; AltName: Full=Protein RESISTANT TO AGROBACTERIUM TRANSFORMATION 4;	SubName: Full=glucomannan 4-beta-mannosyltransferase 9-like {ECO:0000313|RefSeq:XP_009774056.1};	--	GO:0000139,Golgi membrane; GO:0016021,integral component of membrane; GO:0047259,glucomannan 4-beta-mannosyltransferase activity; GO:0051753,mannan synthase activity; GO:0071555,cell wall organization; GO:0009294,DNA mediated transformation; GO:0009617,response to bacterium	Glycosyl transferase family 2
SMil_00001971|size161110-augustus-gene-0.40	0.06	0.16	0.22	0.49	0.57	0.66	4	2	0.000332723	up	K21989 calcium permeable stress-gated cation channel | (RefSeq) CSC1-like protein RXW8 isoform X1 (A)	PREDICTED: CSC1-like protein RXW8 [Erythranthe guttata]	RecName: Full=CSC1-like protein RXW8;	SubName: Full=Uncharacterized protein {ECO:0000313|EMBL:EYU34204.1};	Uncharacterized conserved protein	GO:0016021,integral component of membrane; GO:0006811,ion transport	Cytosolic domain of 10TM putative phosphate transporter
SMil_00001973|size161110-augustus-gene-0.42	0	0	0.02	0.67	0.39	0.33	58.185	5.863	2.05009e-05	up	K21989 calcium permeable stress-gated cation channel | (RefSeq) CSC1-like protein RXW8 (A)	PREDICTED: CSC1-like protein RXW8 [Erythranthe guttata]	RecName: Full=CSC1-like protein RXW8;	SubName: Full=Uncharacterized protein {ECO:0000313|EMBL:EYU34204.1};	Uncharacterized conserved protein	GO:0016021,integral component of membrane; GO:0006811,ion transport	Calcium-dependent channel, 7TM region, putative phosphate
SMil_00002017|size159789-augustus-gene-0.48	11.86	8.78	14.46	20.35	24.98	26.9	2.102	1.072	4.19131e-11	up	K20667 beta-amyrin 28-monooxygenase [EC:1.14.13.201] | (RefSeq) beta-amyrin 28-oxidase-like (A)	beta-amyrin 28-oxidase-like [Sesamum indicum]	RecName: Full=Beta-amyrin 28-oxidase; EC=1.14.13.-; AltName: Full=Cytochrome P450 CYP716A52v2;	SubName: Full=Cytochrome P450 CYP4/CYP19/CYP26 subfamily {ECO:0000313|EMBL:PIN01714.1};	Cytochrome P450 CYP4/CYP19/CYP26 subfamilies	GO:0016021,integral component of membrane; GO:0020037,heme binding; GO:0005506,iron ion binding; GO:0004497,monooxygenase activity; GO:0016705,oxidoreductase activity, acting on paired donors, with incorporation or reduction of molecular oxygen	Cytochrome P450
SMil_00002023|size159789-processed-gene-0.22	0.05	0.06	0.03	0.22	0.34	0.39	6.7	2.744	0.000307398	up	K13457 disease resistance protein RPM1 | (RefSeq) disease resistance protein RPP8-like (A)	hypothetical protein MIMGU_mgv1a025859mg [Erythranthe guttata]	RecName: Full=Disease resistance RPP8-like protein 3;	SubName: Full=Uncharacterized protein {ECO:0000313|EMBL:EYU39537.1};	Apoptotic ATPase	GO:0005886,plasma membrane; GO:0043531,ADP binding; GO:0005524,ATP binding; GO:0006952,defense response; GO:0007165,signal transduction	AAA ATPase domain
SMil_00002030|size159592-augustus-gene-0.43	3.54	3.47	4.67	1.53	1.61	1.77	0.429	-1.22	5.14391e-06	down	K15382 solute carrier family 50 (sugar transporter) | (RefSeq) bidirectional sugar transporter SWEET13-like (A)	PREDICTED: bidirectional sugar transporter SWEET12-like [Populus euphratica]	RecName: Full=Bidirectional sugar transporter SWEET14; Short=OsSWEET14;	RecName: Full=Bidirectional sugar transporter SWEET {ECO:0000256|RuleBase:RU910715};	Multitransmembrane protein	GO:0016021,integral component of membrane; GO:0005887,integral component of plasma membrane; GO:0008515,sucrose transmembrane transporter activity; GO:0051119,sugar transmembrane transporter activity; GO:0015770,sucrose transport	Sugar efflux transporter for intercellular exchange
SMil_00002084|size158574-processed-gene-0.28	26.99	25.45	30.99	68.33	66.74	70.02	2.509	1.327	1.33161e-31	up	K13448 calcium-binding protein CML | (RefSeq) calcium-binding allergen Ole e 8 (A)	PREDICTED: calcium-binding allergen Ole e 8-like [Erythranthe guttata]	RecName: Full=Calcium-binding allergen Ole e 8; AltName: Full=PCA18/PCA23; AltName: Allergen=Ole e 8;	SubName: Full=Uncharacterized protein {ECO:0000313|EMBL:EYU17655.1};	Calmodulin and related proteins (EF-Hand superfamily)	GO:0005509,calcium ion binding	Toprim-like
SMil_00002102|size158226-processed-gene-0.20	2.81	2.62	3.2	6.82	7.1	6.61	2.425	1.278	7.05066e-21	up	K04733 interleukin-1 receptor-associated kinase 4 [EC:2.7.11.1] | (RefSeq) G-type lectin S-receptor-like serine/threonine-protein kinase LECRK4 (A)	PREDICTED: G-type lectin S-receptor-like serine/threonine-protein kinase RLK1 [Erythranthe guttata]	RecName: Full=G-type lectin S-receptor-like serine/threonine-protein kinase LECRK3 {ECO:0000305}; Short=OsLecRK3 {ECO:0000303|PubMed:25485617}; EC=2.7.11.1 {ECO:0000305}; AltName: Full=OsRLCK135 {ECO:0000303|PubMed:19825577}; Flags: Precursor;	SubName: Full=Uncharacterized protein {ECO:0000313|EMBL:EYU18006.1};	--	GO:0016021,integral component of membrane; GO:0005886,plasma membrane; GO:0005524,ATP binding; GO:0030246,carbohydrate binding; GO:0004674,protein serine/threonine kinase activity; GO:0006952,defense response; GO:0006468,protein phosphorylation	PAN-like domain
SMil_00002113|size157518-augustus-gene-0.43	0.99	1.13	0.74	0.36	0.46	0.27	0.386	-1.372	0.000528722	down	K04733 interleukin-1 receptor-associated kinase 4 [EC:2.7.11.1] | (RefSeq) putative leucine-rich repeat receptor-like serine/threonine-protein kinase At2g24130 (A)	probable LRR receptor-like serine/threonine-protein kinase At4g30520 [Sesamum indicum]	RecName: Full=L-type lectin-domain containing receptor kinase S.1 {ECO:0000303|PubMed:19773388}; Short=LecRK-S.1 {ECO:0000303|PubMed:19773388}; EC=2.7.11.1 {ECO:0000255|PROSITE-ProRule:PRU00159}; Flags: Precursor;	SubName: Full=Uncharacterized protein {ECO:0000313|EMBL:EYU19091.1}; Flags: Fragment;	--	GO:0016021,integral component of membrane; GO:0005886,plasma membrane; GO:0005773,vacuole; GO:0005524,ATP binding; GO:0030246,carbohydrate binding; GO:0004674,protein serine/threonine kinase activity; GO:0042742,defense response to bacterium; GO:0002229,defense response to oomycetes	Leucine Rich repeats (2 copies)
SMil_00002156|size156963-augustus-gene-0.43	0.42	0.4	0.26	1.73	2.17	1.76	5.296	2.405	6.55025e-08	up	--	PREDICTED: uncharacterized protein LOC109149905 [Ipomoea nil]	--	SubName: Full=Uncharacterized protein {ECO:0000313|EMBL:KDP42436.1};	--	--	Plant transposase (Ptta/En/Spm family)
SMil_00002168|size156623-augustus-gene-0.49	0.56	0.34	0.58	2	0.85	0.66	2.407	1.267	0.00744398	up	K01953 asparagine synthase (glutamine-hydrolysing) [EC:6.3.5.4] | (RefSeq) asparagine synthetase [glutamine-hydrolyzing] 2 (A)	Asparagine synthase (glutamine-hydrolyzing) [Handroanthus impetiginosus]	RecName: Full=Asparagine synthetase [glutamine-hydrolyzing] 3; EC=6.3.5.4; AltName: Full=Glutamine-dependent asparagine synthetase 3;	SubName: Full=Asparagine synthase (Glutamine-hydrolyzing) {ECO:0000313|EMBL:PIN18930.1}; EC=6.3.5.4 {ECO:0000313|EMBL:PIN18930.1};	Asparagine synthase (glutamine-hydrolyzing)	GO:0005829,cytosol; GO:0004066,asparagine synthase (glutamine-hydrolyzing) activity; GO:0005524,ATP binding; GO:0042803,protein homodimerization activity; GO:0006541,glutamine metabolic process; GO:0070981,L-asparagine biosynthetic process; GO:0009646,response to absence of light	Asparagine synthase
SMil_00002169|size156623-processed-gene-0.30	1.5	0.63	0.4	0.07	0	0	0.03	-5.069	0.000755765	down	K13789 geranylgeranyl diphosphate synthase, type II [EC:2.5.1.1 2.5.1.10 2.5.1.29] | (RefSeq) geranylgeranyl pyrophosphate synthase, chloroplastic-like (A)	unknown [Medicago truncatula]	RecName: Full=Heterodimeric geranylgeranyl pyrophosphate synthase large subunit 1, chloroplastic; Short=GGPP synthase 1; Short=GGPS1; EC=2.5.1.-; AltName: Full=(2E,6E)-farnesyl diphosphate synthase 1; AltName: Full=Dimethylallyltranstransferase 1; EC=2.5.1.1; AltName: Full=Farnesyl diphosphate synthase 1; AltName: Full=Farnesyltranstransferase 1; EC=2.5.1.29; AltName: Full=Geranyltranstransferase…	SubName: Full=Uncharacterized protein {ECO:0000313|EMBL:AFK49502.1};	Geranylgeranyl pyrophosphate synthase/Polyprenyl synthetase	GO:0009507,chloroplast; GO:0005829,cytosol; GO:0009513,etioplast; GO:0009536,plastid; GO:0004161,dimethylallyltranstransferase activity; GO:0004311,farnesyltranstransferase activity; GO:0004337,geranyltranstransferase activity; GO:0046872,metal ion binding; GO:0016117,carotenoid biosynthetic process; GO:0009793,embryo development ending in seed dormancy; GO:0045337,farnesyl diphosphate biosynthet…	Polyprenyl synthetase
SMil_00002177|size156465-augustus-gene-0.32	0.81	0.61	1.39	2.17	2.59	2.36	2.593	1.374	0.000408134	up	--	hypothetical protein AALP_AAs68702U000100 [Arabis alpina]	--	SubName: Full=Uncharacterized protein {ECO:0000313|EMBL:KFK24299.1};	--	--	--
SMil_00002214|size155691-processed-gene-0.31	6.86	7.34	10.4	2.72	1.7	3.35	0.324	-1.628	2.68745e-07	down	--	uncharacterized protein LOC111371394 [Olea europaea var. sylvestris]	--	SubName: Full=Uncharacterized protein {ECO:0000313|EMBL:CDP18595.1};	--	GO:0016021,integral component of membrane	Neprosin activation peptide
SMil_00002227|size155615-processed-gene-0.13	0.35	0.65	0.94	2.26	1.99	2.11	3.381	1.757	0.00106326	up	K13457 disease resistance protein RPM1 | (RefSeq) putative late blight resistance protein homolog R1B-14 (A)	hypothetical protein MIMGU_mgv1a020876mg, partial [Erythranthe guttata]	RecName: Full=Disease resistance RPP13-like protein 4; AltName: Full=Disease resistance protein ZAR1 {ECO:0000305}; AltName: Full=Protein HOPZ-ACTIVATED RESISTANCE 1;	SubName: Full=Uncharacterized protein {ECO:0000313|EMBL:EYU21172.1}; Flags: Fragment;	Apoptotic ATPase	GO:0005886,plasma membrane; GO:0043531,ADP binding; GO:0005524,ATP binding; GO:0043621,protein self-association; GO:0006952,defense response; GO:0050829,defense response to Gram-negative bacterium; GO:0007165,signal transduction	Rx N-terminal domain
SMil_00002249|size155023-processed-gene-0.7	26.6	27.42	17.43	10.26	11.34	8.64	0.43	-1.217	1.26109e-10	down	--	probable carbohydrate esterase At4g34215 [Olea europaea var. sylvestris]	RecName: Full=Probable carbohydrate esterase At4g34215; EC=3.1.-.-;	SubName: Full=probable carbohydrate esterase At4g34215 {ECO:0000313|RefSeq:XP_009801364.1};	--	GO:0016787,hydrolase activity	Carbohydrate esterase, sialic acid-specific acetylesterase
SMil_00002250|size155023-augustus-gene-0.41	58.12	59.58	55.06	124.35	117.71	124.68	2.163	1.113	5.87686e-39	up	K17098 annexin D | (RefSeq) annexin D5 (A)	Annexin [Handroanthus impetiginosus]	RecName: Full=Annexin D5; AltName: Full=AnnAt5;	RecName: Full=Annexin {ECO:0000256|RuleBase:RU003540};	Annexin	GO:0051015,actin filament binding; GO:0005509,calcium ion binding; GO:0005544,calcium-dependent phospholipid binding; GO:0005543,phospholipid binding; GO:0009555,pollen development; GO:0009846,pollen germination; GO:0009860,pollen tube growth; GO:0009409,response to cold; GO:0009408,response to heat; GO:0009639,response to red or far red light; GO:0009651,response to salt stress; GO:0009414,respo…	Plant family of unknown function (DUF810)
SMil_00002266|size154984-processed-gene-0.6	10.56	12.75	11.8	22.83	25.21	22.11	2.038	1.027	1.18055e-18	up	K16818 phospholipase A1 [EC:3.1.1.32] | (RefSeq) phospholipase A(1) DAD1, chloroplastic (A)	PREDICTED: phospholipase A1-Ibeta2, chloroplastic [Erythranthe guttata]	RecName: Full=Phospholipase A1-Ibeta2, chloroplastic; EC=3.1.1.-; Flags: Precursor;	SubName: Full=Uncharacterized protein {ECO:0000313|EMBL:EYU19471.1};	Predicted lipase	GO:0009507,chloroplast; GO:0047714,galactolipase activity; GO:0008970,phospholipase A1 activity; GO:0004806,triglyceride lipase activity; GO:0016042,lipid catabolic process	Protein of unknown function (DUF2974)
SMil_00002272|size154984-processed-gene-0.14	0	0.06	0.16	0.94	1.22	1.91	19.226	4.265	1.63985e-08	up	K10880 DNA-repair protein XRCC3 | (RefSeq) DNA repair protein XRCC3 homolog (A)	PREDICTED: DNA repair protein XRCC3 homolog [Erythranthe guttata]	RecName: Full=DNA repair protein XRCC3 homolog; AltName: Full=X-ray repair cross-complementing protein 3 homolog; Short=AtXRCC3;	SubName: Full=Uncharacterized protein {ECO:0000313|EMBL:EYU42410.1};	DNA repair protein RHP57	GO:0033063,Rad51B-Rad51C-Rad51D-XRCC2 complex; GO:0005657,replication fork; GO:0005524,ATP binding; GO:0008094,DNA-dependent ATPase activity; GO:0003690,double-stranded DNA binding; GO:0000400,four-way junction DNA binding; GO:0000150,recombinase activity; GO:0003697,single-stranded DNA binding; GO:0006302,double-strand break repair; GO:0045003,double-strand break repair via synthesis-dependent s…	AAA domain
SMil_00002284|size154900-augustus-gene-0.37	17.99	21.76	24.77	52.91	55.59	56.08	2.605	1.381	2.63628e-35	up	K08332 vacuolar protein 8 | (RefSeq) hypothetical protein (A)	U-box domain-containing protein 19 [Sesamum indicum]	RecName: Full=U-box domain-containing protein 19; EC=2.3.2.27; AltName: Full=Plant U-box protein 19; AltName: Full=RING-type E3 ubiquitin transferase PUB19 {ECO:0000305};	RecName: Full=RING-type E3 ubiquitin transferase {ECO:0000256|SAAS:SAAS00702733}; EC=2.3.2.27 {ECO:0000256|SAAS:SAAS00702733};	FOG: Armadillo/beta-catenin-like repeats	GO:0005737,cytoplasm; GO:0005634,nucleus; GO:0004842,ubiquitin-protein transferase activity; GO:0010029,regulation of seed germination	Armadillo-like
SMil_00002285|size154900-processed-gene-0.11	0.17	0.23	0.3	1.3	1.8	1.33	6.501	2.701	1.2384e-06	up	K19613 leucine-rich repeat protein SHOC2 | (RefSeq) receptor-like protein 12 (A)	PREDICTED: receptor-like protein 12 [Erythranthe guttata]	RecName: Full=Receptor-like protein 9DC3 {ECO:0000312|EMBL:AAT77550.1}; Flags: Precursor;	SubName: Full=Uncharacterized protein {ECO:0000313|EMBL:EYU38400.1};	FOG: Leucine rich repeat	GO:0016021,integral component of membrane; GO:0005886,plasma membrane; GO:0050832,defense response to fungus	Leucine Rich repeat
SMil_00002306|size154100-augustus-gene-0.47	0.87	1.1	1.35	2.86	2.83	1.68	2.275	1.186	0.000604504	up	K09338 homeobox-leucine zipper protein | (RefSeq) homeobox-leucine zipper protein HOX3 (A)	Transcription factor HEX [Handroanthus impetiginosus]	RecName: Full=Homeobox-leucine zipper protein HOX3; AltName: Full=HD-ZIP protein HOX3; AltName: Full=Homeodomain transcription factor HOX3; AltName: Full=OsHox3;	SubName: Full=Transcription factor HEX {ECO:0000313|EMBL:PIN16269.1};	Transcription factor HEX, contains HOX and HALZ domains	GO:0005634,nucleus; GO:0003700,DNA-binding transcription factor activity; GO:0043565,sequence-specific DNA binding; GO:0006351,transcription, DNA-templated	Homeobox KN domain
SMil_00002309|size154100-augustus-gene-0.41	0	0	0	2.33	2.21	1.12	279.598	8.127	2.00571e-10	up	--	--	--	--	--	--	Myb/SANT-like DNA-binding domain
SMil_00002323|size153578-processed-gene-0.40	98.04	83.18	80.93	43.51	35.47	46.85	0.489	-1.032	1.05609e-12	down	K14488 SAUR family protein | (RefSeq) auxin-induced protein 15A (A)	hypothetical protein CDL12_20304 [Handroanthus impetiginosus]	RecName: Full=Auxin-responsive protein SAUR20 {ECO:0000305}; AltName: Full=Protein SMALL AUXIN UP RNA 20 {ECO:0000303|PubMed:12036261};	SubName: Full=Uncharacterized protein {ECO:0000313|EMBL:PIN07135.1};	--	GO:0005886,plasma membrane; GO:0009734,auxin-activated signaling pathway; GO:0007275,multicellular organism development; GO:0040008,regulation of growth	Auxin responsive protein
SMil_00002328|size153578-processed-gene-0.46	21.32	27.42	24.41	12.14	9.02	11.24	0.452	-1.145	4.29126e-08	down	K14488 SAUR family protein | (RefSeq) auxin-induced protein 15A (A)	PREDICTED: auxin-induced protein 15A-like [Erythranthe guttata]	RecName: Full=Auxin-induced protein 15A;	SubName: Full=Uncharacterized protein {ECO:0000313|EMBL:PIN07135.1};	--	GO:0009734,auxin-activated signaling pathway	Auxin responsive protein
SMil_00002329|size153578-processed-gene-0.25	50.07	43.37	54.45	19.1	15.45	19.72	0.375	-1.416	4.0706e-18	down	K14488 SAUR family protein | (RefSeq) auxin-induced protein 15A-like (A)	PREDICTED: auxin-induced protein 15A-like [Erythranthe guttata]	RecName: Full=Auxin-responsive protein SAUR20 {ECO:0000305}; AltName: Full=Protein SMALL AUXIN UP RNA 20 {ECO:0000303|PubMed:12036261};	SubName: Full=Uncharacterized protein {ECO:0000313|EMBL:PIN07135.1};	--	GO:0005886,plasma membrane; GO:0009734,auxin-activated signaling pathway; GO:0007275,multicellular organism development; GO:0040008,regulation of growth	Auxin responsive protein
SMil_00002356|size153306-augustus-gene-0.38	0.16	0	0	0.51	1.26	1.73	21.615	4.434	0.00107183	up	--	--	--	--	--	--	--
SMil_00002368|size153306-augustus-gene-0.43	9.76	6.82	6.74	16.95	13.98	17.61	2.118	1.083	3.22937e-08	up	K02899 large subunit ribosomal protein L27 | (RefSeq) uncharacterized protein LOC105179406 isoform X1 (A)	PREDICTED: 50S ribosomal protein L27, chloroplastic-like [Erythranthe guttata]	RecName: Full=50S ribosomal protein L27, chloroplastic; AltName: Full=CL27; Flags: Precursor;	SubName: Full=Uncharacterized protein {ECO:0000313|EMBL:EYU37798.1};	Mitochondrial ribosomal protein MRP7 (L2)	GO:0009507,chloroplast; GO:0005840,ribosome; GO:0003735,structural constituent of ribosome; GO:0006412,translation	Ribosomal L27 protein
SMil_00002466|size151866-augustus-gene-0.47	11.81	11.58	11.09	4.77	3.68	4.67	0.388	-1.365	6.00994e-10	down	K03676 glutaredoxin 3 | (RefSeq) monothiol glutaredoxin-S10 (A)	PREDICTED: monothiol glutaredoxin-S10-like [Erythranthe guttata]	RecName: Full=Monothiol glutaredoxin-S12, chloroplastic; Short=AtGrxS12; Flags: Precursor;	SubName: Full=Uncharacterized protein {ECO:0000313|EMBL:EYU46373.1};	Glutaredoxin and related proteins	GO:0009507,chloroplast; GO:0051537,2 iron, 2 sulfur cluster binding; GO:0009055,electron transfer activity; GO:0046872,metal ion binding; GO:0015035,protein disulfide oxidoreductase activity; GO:0045454,cell redox homeostasis	Glutaredoxin
SMil_00002467|size151866-processed-gene-0.31	2.94	2.35	3.27	6.86	7.21	5.15	2.293	1.197	4.99446e-09	up	K11816 indole-3-pyruvate monooxygenase [EC:1.14.13.168] | (RefSeq) probable indole-3-pyruvate monooxygenase YUCCA5 (A)	Flavin-containing monooxygenase [Handroanthus impetiginosus]	RecName: Full=Probable indole-3-pyruvate monooxygenase YUCCA3; EC=1.14.13.168; AltName: Full=Flavin-containing monooxygenase YUCCA3;	RecName: Full=Flavin-containing monooxygenase {ECO:0000256|RuleBase:RU361177}; EC=1.-.-.- {ECO:0000256|RuleBase:RU361177};	Flavin-containing monooxygenase	GO:0050660,flavin adenine dinucleotide binding; GO:0103075,indole-3-pyruvate monooxygenase activity; GO:0004499,N,N-dimethylaniline monooxygenase activity; GO:0050661,NADP binding; GO:0009851,auxin biosynthetic process	Thi4 family
SMil_00002492|size151577-processed-gene-0.10	6.77	6.42	6.76	1.91	1.68	3.19	0.347	-1.527	3.52213e-07	down	K13416 brassinosteroid insensitive 1-associated receptor kinase 1 [EC:2.7.10.1 2.7.11.1] | (RefSeq) BRASSINOSTEROID INSENSITIVE 1-associated receptor kinase 1 (A)	leucine rich repeat protein 1 [Nicotiana tabacum]	RecName: Full=Leucine-rich repeat protein 2 {ECO:0000305}; Short=AtLRR2 {ECO:0000305}; Flags: Precursor;	SubName: Full=Leucine rich repeat protein 1 {ECO:0000313|EMBL:AAZ91738.1};	FOG: Leucine rich repeat	GO:0006952,defense response	Leucine Rich Repeat
SMil_00002556|size150935-processed-gene-0.9	6.23	4.48	4.08	1.6	2.63	1.78	0.412	-1.278	2.18545e-07	down	K17500 integrin-linked kinase-associated serine/threonine phosphatase 2C [EC:3.1.3.16] | (RefSeq) WAT1-related protein At3g18200 isoform X1 (A)	PREDICTED: WAT1-related protein At1g21890-like [Erythranthe guttata]	RecName: Full=WAT1-related protein At1g21890;	RecName: Full=WAT1-related protein {ECO:0000256|RuleBase:RU363077};	--	GO:0016021,integral component of membrane; GO:0005886,plasma membrane; GO:0015171,amino acid transmembrane transporter activity; GO:0032973,amino acid export across plasma membrane; GO:0080144,amino acid homeostasis; GO:0043090,amino acid import	Magnesium transporter NIPA
SMil_00002568|size150931-processed-gene-0.26	0.2	0.12	0.08	0.03	0	0.02	0.138	-2.859	0.000275182	down	K03781 catalase [EC:1.11.1.6] | (RefSeq) uncharacterized protein y4iK-like (A)	PREDICTED: uncharacterized protein LOC105950195 [Erythranthe guttata]	RecName: Full=4-coumarate--CoA ligase-like 2; EC=6.2.1.-;	SubName: Full=Uncharacterized protein {ECO:0000313|EMBL:EYU18010.1};	Predicted AMP-binding protein	GO:0005777,peroxisome; GO:0005524,ATP binding; GO:0016874,ligase activity; GO:0008152,metabolic process	HI0933-like protein
SMil_00002571|size150372-augustus-gene-0.34	2.15	2.04	1.86	0.69	0.76	0.88	0.393	-1.347	5.19456e-09	down	K13457 disease resistance protein RPM1 | (RefSeq) putative late blight resistance protein homolog R1B-14 (A)	hypothetical protein MIMGU_mgv1a021755mg, partial [Erythranthe guttata]	RecName: Full=Putative late blight resistance protein homolog R1B-16;	SubName: Full=Uncharacterized protein {ECO:0000313|EMBL:EYU29927.1}; Flags: Fragment;	Apoptotic ATPase	GO:0005737,cytoplasm; GO:0016020,membrane; GO:0043531,ADP binding; GO:0005524,ATP binding; GO:0009626,plant-type hypersensitive response	AAA domain
SMil_00002603|size149619-processed-gene-0.21	1.44	1.04	0.83	3.33	2.69	1.9	2.429	1.28	2.70678e-05	up	K22395 cinnamyl-alcohol dehydrogenase [EC:1.1.1.195] | (RefSeq) tetrahydrocannabinolic acid synthase-like isoform X1 (A)	berberine bridge enzyme-like 8 [Sesamum indicum]	RecName: Full=Tetrahydrocannabinolic acid synthase; Short=THCAS; EC=1.21.3.7; AltName: Full=Delta(1)-tetrahydrocannabinolic acid synthase; AltName: Full=THCA synthase; Flags: Precursor;	SubName: Full=cannabidiolic acid synthase-like 1 {ECO:0000313|RefSeq:XP_018831479.1};	--	GO:0048046,apoplast; GO:0102778,Delta9-tetrahydrocannabinolate synthase activity; GO:0050660,flavin adenine dinucleotide binding; GO:0016614,oxidoreductase activity, acting on CH-OH group of donors	FAD binding domain
SMil_00002604|size149619-processed-gene-0.3	2.62	2.89	2.69	6.83	5.79	5.57	2.261	1.177	4.96746e-11	up	K22395 cinnamyl-alcohol dehydrogenase [EC:1.1.1.195] | (RefSeq) berberine bridge enzyme-like 15 (A)	berberine bridge enzyme-like 8 [Sesamum indicum]	RecName: Full=Berberine bridge enzyme-like 18 {ECO:0000303|PubMed:26037923}; Short=AtBBE-like 18 {ECO:0000303|PubMed:26037923}; EC=1.1.1.- {ECO:0000250|UniProtKB:O64743}; Flags: Precursor;	SubName: Full=tetrahydrocannabinolic acid synthase-like {ECO:0000313|RefSeq:XP_018829652.1};	--	GO:0005618,cell wall; GO:0005576,extracellular region; GO:0050660,flavin adenine dinucleotide binding; GO:0016614,oxidoreductase activity, acting on CH-OH group of donors	Berberine and berberine like
SMil_00002629|size149246-augustus-gene-0.26	0.81	0.5	0.79	3.23	3.76	3.02	4.862	2.281	6.93652e-13	up	K01507 inorganic pyrophosphatase [EC:3.6.1.1] | (RefSeq) soluble inorganic pyrophosphatase 3 isoform X1 (A)	soluble inorganic pyrophosphatase 3 isoform X1 [Sesamum indicum]	RecName: Full=Soluble inorganic pyrophosphatase; EC=3.6.1.1; AltName: Full=Pyrophosphate phospho-hydrolase; Short=PPase;	SubName: Full=Uncharacterized protein {ECO:0000313|EMBL:CAN81349.1};	Inorganic pyrophosphatase/Nucleosome remodeling factor, subunit NURF38	GO:0005737,cytoplasm; GO:0004427,inorganic diphosphatase activity; GO:0000287,magnesium ion binding; GO:0006796,phosphate-containing compound metabolic process	Inorganic pyrophosphatase
SMil_00002641|size149244-augustus-gene-0.28	3.4	3.83	1.49	8.22	6.16	7.94	2.597	1.377	5.37194e-07	up	K09422 transcription factor MYB, plant | (RefSeq) transcription factor MYB36-like (A)	MYB-related transcription factor [Salvia miltiorrhiza]	RecName: Full=Transcription factor MYB36 {ECO:0000303|PubMed:9839469}; AltName: Full=Myb-related protein 36 {ECO:0000303|PubMed:9839469}; Short=AtMYB36 {ECO:0000303|PubMed:9839469};	SubName: Full=MYB-related transcription factor {ECO:0000313|EMBL:AGN52084.1};	Transcription factor, Myb superfamily	GO:0048226,Casparian strip; GO:0005634,nucleus; GO:0003700,DNA-binding transcription factor activity; GO:0000981,DNA-binding transcription factor activity, RNA polymerase II-specific; GO:0043565,sequence-specific DNA binding; GO:0001135,RNA polymerase II transcription regulator recruiting activity; GO:0044212,transcription regulatory region DNA binding; GO:0030154,cell differentiation; GO:0035987…	Myb-like DNA-binding domain
SMil_00002655|size149211-augustus-gene-0.45	3.05	3.57	3.3	6.47	6.86	6.16	2.006	1.004	4.58027e-11	up	K00079 carbonyl reductase 1 [EC:1.1.1.184 1.1.1.189 1.1.1.197] | (RefSeq) carbonyl reductase [NADPH] 1 (A)	carbonyl reductase [NADPH]	RecName: Full=(+)-neomenthol dehydrogenase {ECO:0000303|PubMed:18599651}; EC=1.1.1.- {ECO:0000269|PubMed:21169366}; EC=1.1.1.208 {ECO:0000269|PubMed:18599651}; AltName: Full=Menthone:neomenthol reductase; AltName: Full=Short-chain dehydrogenase/reductase 1; Short=AtSDR1;	SubName: Full=Dehydrogenases with different specificities (Related to short-chain alcohol dehydrogenases) {ECO:0000313|EMBL:PIN04733.1};	Dehydrogenases with different specificities (related to short-chain alcohol dehydrogenases)	GO:0005737,cytoplasm; GO:0047501,(+)-neomenthol dehydrogenase activity; GO:0006952,defense response	GDP-mannose 4,6 dehydratase
SMil_00002663|size149211-augustus-gene-0.50	1.15	2.22	0.49	7.87	8.03	10.27	6.91	2.789	2.96821e-11	up	--	uncharacterized protein LOC111366179 [Olea europaea var. sylvestris]	--	--	--	--	--
SMil_00002687|size148225-augustus-gene-0.43	7.44	7.33	4.99	1.36	0.5	0.81	0.138	-2.855	9.14474e-11	down	--	--	--	--	--	--	--
SMil_00002693|size148214-augustus-gene-0.35	11.12	10.83	13.27	4.13	4.41	3.95	0.362	-1.466	2.37961e-27	down	K05750 NCK-associated protein 1 | (RefSeq) protein NAP1 isoform X1 (A)	protein NAP1 isoform X2 [Sesamum indicum]	RecName: Full=Protein NAP1; AltName: Full=ARP2/3 regulatory protein subunit NAPP; AltName: Full=NAP of plants; AltName: Full=Nck-associated protein 1; Short=AtNAP1; Short=AtNAP125; AltName: Full=Protein GNARLED; AltName: Full=p125Nap1;	SubName: Full=Membrane-associated hematopoietic protein {ECO:0000313|EMBL:PIN26735.1};	Membrane-associated hematopoietic protein	GO:0005789,endoplasmic reticulum membrane; GO:0005634,nucleus; GO:0031209,SCAR complex; GO:0007015,actin filament organization; GO:0045010,actin nucleation; GO:0009825,multidimensional cell growth; GO:0045893,positive regulation of transcription, DNA-templated; GO:0010090,trichome morphogenesis	Glycine cleavage H-protein
SMil_00002695|size148214-augustus-gene-0.36	45.79	44.07	32.05	9.99	11.08	7.98	0.242	-2.045	1.91947e-25	down	--	hypothetical protein CDL12_06204 [Handroanthus impetiginosus]	RecName: Full=Phytosulfokines 3; Short=AtPSK3; Contains: RecName: Full=Phytosulfokine-alpha; Short=PSK-alpha; Short=Phytosulfokine-a; Contains: RecName: Full=Phytosulfokine-beta; Short=PSK-beta; Short=Phytosulfokine-b; Flags: Precursor;	SubName: Full=Uncharacterized protein {ECO:0000313|EMBL:PIN21103.1};	--	GO:0031012,extracellular matrix; GO:0005794,Golgi apparatus; GO:0008083,growth factor activity; GO:0030154,cell differentiation; GO:0008283,cell proliferation; GO:0007275,multicellular organism development	Phytosulfokine precursor protein (PSK)
SMil_00002712|size147616-augustus-gene-0.32	3.94	4.37	3.85	1.99	2.36	1.19	0.465	-1.106	0.000233097	down	--	hypothetical protein TorRG33x02_357480, partial [Trema orientalis]	--	SubName: Full=Putative transposase, Ptta/En/Spm, plant {ECO:0000313|EMBL:OTG24950.1};	--	--	--
SMil_00002752|size146756-processed-gene-0.28	0.36	0.36	0.2	0.74	1.4	0.95	3.427	1.777	0.00845192	up	K08065 nuclear transcription Y subunit beta | (RefSeq) nuclear transcription factor Y subunit B-3 (A)	nuclear transcription factor Y subunit B-3 [Dorcoceras hygrometricum]	RecName: Full=Nuclear transcription factor Y subunit B-3; Short=AtNF-YB-3; AltName: Full=Transcriptional activator HAP3C;	SubName: Full=CCAAT-binding factor, subunit A (HAP3) {ECO:0000313|EMBL:PIN10244.1};	CCAAT-binding factor, subunit A (HAP3)	GO:0005634,nucleus; GO:0003700,DNA-binding transcription factor activity; GO:0046982,protein heterodimerization activity; GO:0043565,sequence-specific DNA binding; GO:0006351,transcription, DNA-templated	Centromere kinetochore component CENP-T histone fold
SMil_00002778|size145988-augustus-gene-0.48	3.38	4.11	5.41	2.19	1.88	1.49	0.442	-1.178	0.00356113	down	K10251 17beta-estradiol 17-dehydrogenase / very-long-chain 3-oxoacyl-CoA reductase [EC:1.1.1.62 1.1.1.330] | (RefSeq) very-long-chain 3-oxoacyl-CoA reductase-like protein At1g24470 (A)	hypothetical protein MIMGU_mgv1a023265mg [Erythranthe guttata]	RecName: Full=Very-long-chain 3-oxoacyl-CoA reductase-like protein At1g24470; EC=1.-.-.-; AltName: Full=Beta-ketoacyl reductase 2; Short=AtKCR2;	SubName: Full=Uncharacterized protein {ECO:0000313|EMBL:EYU25963.1};	--	GO:0005783,endoplasmic reticulum; GO:0005789,endoplasmic reticulum membrane; GO:0016021,integral component of membrane; GO:0045703,ketoreductase activity	--
SMil_00002798|size145399-processed-gene-0.6	8.57	8.19	4.78	15.45	16.72	14.02	2.179	1.123	1.56903e-07	up	--	hypothetical protein CDL12_20241 [Handroanthus impetiginosus]	--	SubName: Full=Uncharacterized protein {ECO:0000313|EMBL:PIN07186.1};	--	--	Wound-induced protein
SMil_00002824|size144300-processed-gene-0.34	1.21	0.9	0.66	2.31	2.52	2.21	2.587	1.372	2.45965e-08	up	K04733 interleukin-1 receptor-associated kinase 4 [EC:2.7.11.1] | (RefSeq) putative receptor protein kinase ZmPK1 (A)	putative receptor protein kinase ZmPK1 isoform X1 [Sesamum indicum]	RecName: Full=Putative receptor protein kinase ZmPK1; EC=2.7.11.1; Flags: Precursor;	SubName: Full=Uncharacterized protein {ECO:0000313|EMBL:EYU41779.1};	--	GO:0016021,integral component of membrane; GO:0005524,ATP binding; GO:0004674,protein serine/threonine kinase activity; GO:0048544,recognition of pollen	Protein-kinase domain of FAM69
SMil_00002825|size144300-processed-gene-0.20	4.54	6.82	6.84	18	12.74	16.73	2.67	1.417	2.35081e-06	up	K09422 transcription factor MYB, plant | (RefSeq) MybA1, MybA3, VvmybA3, mybA; transcription factor MYB113-like (A)	anthocyanin-activating R2R3 MYB transcription factor [Erythranthe lewisii]	RecName: Full=Transcription factor MYB114; AltName: Full=Myb-related protein 114; Short=AtMYB114;	SubName: Full=Anthocyanin-activating R2R3 MYB transcription factor {ECO:0000313|EMBL:AHJ80988.1};	Transcription factor, Myb superfamily	GO:0005634,nucleus; GO:0003700,DNA-binding transcription factor activity; GO:0000981,DNA-binding transcription factor activity, RNA polymerase II-specific; GO:0043565,sequence-specific DNA binding; GO:0001135,RNA polymerase II transcription regulator recruiting activity; GO:0044212,transcription regulatory region DNA binding; GO:0030154,cell differentiation; GO:0007275,multicellular organism deve…	Myb-like DNA-binding domain
SMil_00002826|size144300-augustus-gene-0.43	4.74	7.5	5.57	13.11	11.51	12.79	2.145	1.101	1.0351e-06	up	K09422 transcription factor MYB, plant | (RefSeq) transcription factor MYB90-like (A)	transcription factor MYB114 [Sesamum indicum]	RecName: Full=Transcription factor MYB75; AltName: Full=Myb-related protein 75; Short=AtMYB75; AltName: Full=Production of anthocyanin pigment 1 protein; AltName: Full=Suc-induced anthocyanin accumulation locus 1;	SubName: Full=Uncharacterized protein {ECO:0000313|EMBL:PIN14806.1};	Transcription factor, Myb superfamily	GO:0005634,nucleus; GO:0003700,DNA-binding transcription factor activity; GO:0000981,DNA-binding transcription factor activity, RNA polymerase II-specific; GO:0043565,sequence-specific DNA binding; GO:0001135,RNA polymerase II transcription regulator recruiting activity; GO:0044212,transcription regulatory region DNA binding; GO:0009718,anthocyanin-containing compound biosynthetic process; GO:003…	Myb-like DNA-binding domain
SMil_00002837|size144046-augustus-gene-0.35	0.94	0.98	1.08	0.41	0.1	0.55	0.36	-1.473	0.00520535	down	K04733 interleukin-1 receptor-associated kinase 4 [EC:2.7.11.1] | (RefSeq) G-type lectin S-receptor-like serine/threonine-protein kinase At1g11300 (A)	G-type lectin S-receptor-like serine/threonine-protein kinase At1g11300 [Sesamum indicum]	RecName: Full=G-type lectin S-receptor-like serine/threonine-protein kinase At1g11330; EC=2.7.11.1; Flags: Precursor;	SubName: Full=Uncharacterized protein {ECO:0000313|EMBL:EYU33935.1};	--	GO:0016021,integral component of membrane; GO:0005886,plasma membrane; GO:0005524,ATP binding; GO:0005516,calmodulin binding; GO:0030246,carbohydrate binding; GO:0004674,protein serine/threonine kinase activity; GO:0006468,protein phosphorylation; GO:0048544,recognition of pollen	Domain of unknown function (DUF3403)
SMil_00002839|size144046-augustus-gene-0.38	0.14	0.05	0.21	0.02	0	0.01	0.079	-3.67	0.00243816	down	K04733 interleukin-1 receptor-associated kinase 4 [EC:2.7.11.1] | (RefSeq) LOW QUALITY PROTEIN: G-type lectin S-receptor-like serine/threonine-protein kinase At1g11330 (A)	G-type lectin S-receptor-like serine/threonine-protein kinase At1g11300 [Sesamum indicum]	RecName: Full=G-type lectin S-receptor-like serine/threonine-protein kinase At1g11300; EC=2.7.11.1; Flags: Precursor;	SubName: Full=Serine/threonine protein kinase {ECO:0000313|EMBL:PIN02587.1}; EC=2.7.11.1 {ECO:0000313|EMBL:PIN02587.1};	--	GO:0016021,integral component of membrane; GO:0005886,plasma membrane; GO:0005524,ATP binding; GO:0005516,calmodulin binding; GO:0030246,carbohydrate binding; GO:0004674,protein serine/threonine kinase activity; GO:0006468,protein phosphorylation; GO:0048544,recognition of pollen	Domain of unknown function (DUF3403)
SMil_00002850|size143841-processed-gene-0.20	306.81	303.47	210.19	704.62	655.63	690.79	2.542	1.346	2.79806e-23	up	K09286 EREBP-like factor | (RefSeq) ethylene-responsive transcription factor 4-like (A)	hypothetical protein CDL12_12174 [Handroanthus impetiginosus]	RecName: Full=Ethylene-responsive transcription factor 4; AltName: Full=Ethylene-responsive element-binding factor 3; Short=EREBP-3; AltName: Full=Ethylene-responsive element-binding factor 4 homolog; AltName: Full=NtERF3;	SubName: Full=Uncharacterized protein {ECO:0000313|EMBL:PIN15197.1};	--	GO:0005634,nucleus; GO:0003677,DNA binding; GO:0003700,DNA-binding transcription factor activity; GO:0006952,defense response; GO:0009873,ethylene-activated signaling pathway; GO:0006351,transcription, DNA-templated	--
SMil_00002855|size143803-augustus-gene-0.37	70.11	56.78	67.19	159.28	155.47	155.99	2.474	1.307	2.03199e-41	up	K01674 carbonic anhydrase [EC:4.2.1.1] | (RefSeq) alpha carbonic anhydrase 7-like (A)	Carbonic anhydrase [Handroanthus impetiginosus]	RecName: Full=Alpha carbonic anhydrase 7; Short=AtaCA7; Short=AtalphaCA7; EC=4.2.1.1; AltName: Full=Alpha carbonate dehydratase 7; Flags: Precursor;	SubName: Full=Carbonic anhydrase {ECO:0000313|EMBL:PIN21462.1}; EC=4.2.1.1 {ECO:0000313|EMBL:PIN21462.1};	Carbonic anhydrase	GO:0009570,chloroplast stroma; GO:0004089,carbonate dehydratase activity; GO:0008270,zinc ion binding; GO:0006730,one-carbon metabolic process	Eukaryotic-type carbonic anhydrase
SMil_00002902|size141755-augustus-gene-0.33	9.77	4.59	6.35	2.2	2.52	2.52	0.356	-1.49	5.29499e-10	down	K00652 8-amino-7-oxononanoate synthase [EC:2.3.1.47] | (RefSeq) 8-amino-7-oxononanoate synthase (A)	Glycine C-acetyltransferase/2-amino-3-ketobutyrate-CoA ligase [Handroanthus impetiginosus]	RecName: Full=8-amino-7-oxononanoate synthase; Short=AONS; EC=2.3.1.47 {ECO:0000269|PubMed:16299174}; AltName: Full=7-keto-8-amino-pelargonic acid synthase {ECO:0000303|PubMed:16299174}; Short=7-KAP synthase {ECO:0000303|PubMed:16299174}; Short=KAPA synthase {ECO:0000303|PubMed:16299174}; AltName: Full=8-amino-7-ketopelargonate synthase; AltName: Full=Biotin synthase 4 {ECO:0000303|PubMed:2212645…	SubName: Full=Glycine C-acetyltransferase/2-amino-3-ketobutyrate-CoA ligase {ECO:0000313|EMBL:PIN07035.1}; EC=2.3.1.47 {ECO:0000313|EMBL:PIN07035.1};	Glycine C-acetyltransferase/2-amino-3-ketobutyrate-CoA ligase	GO:0005829,cytosol; GO:0005777,peroxisome; GO:0008710,8-amino-7-oxononanoate synthase activity; GO:0030170,pyridoxal phosphate binding; GO:0009102,biotin biosynthetic process	Aminotransferase class I and II
SMil_00002905|size141487-processed-gene-0.19	0.26	0	0.12	1.12	0.84	1.35	8.753	3.13	4.83476e-05	up	K00660 chalcone synthase [EC:2.3.1.74] | (RefSeq) chalcone synthase (A)	RecName: Full=Chalcone synthase; AltName: Full=Naringenin-chalcone synthase BAA19656.1 chalcone synthase [Perilla frutescens]	RecName: Full=Chalcone synthase; EC=2.3.1.74; AltName: Full=Naringenin-chalcone synthase;	SubName: Full=CHS protein {ECO:0000313|EMBL:AJO53275.1};	--	GO:0016210,naringenin-chalcone synthase activity; GO:0009813,flavonoid biosynthetic process	3-Oxoacyl-[acyl-carrier-protein (ACP)] synthase III
SMil_00002931|size141194-augustus-gene-0.39	0.76	0.68	0.63	0.16	0.17	0.11	0.216	-2.213	4.94701e-07	down	--	uncharacterized protein LOC105177224 [Sesamum indicum]	--	SubName: Full=Uncharacterized protein {ECO:0000313|EMBL:EYU34100.1};	--	--	PQQ-like domain
SMil_00002950|size141189-processed-gene-0.7	0.32	0.48	0.21	0	0	0	0.007	-7.209	7.23981e-08	down	K13457 disease resistance protein RPM1 | (RefSeq) putative late blight resistance protein homolog R1B-14 (A)	putative late blight resistance protein homolog R1A-10 isoform X2 [Sesamum indicum]	RecName: Full=Putative late blight resistance protein homolog R1B-17;	SubName: Full=Uncharacterized protein {ECO:0000313|EMBL:EYU21839.1};	Apoptotic ATPase	GO:0005737,cytoplasm; GO:0016020,membrane; GO:0043531,ADP binding; GO:0005524,ATP binding; GO:0046872,metal ion binding; GO:0030001,metal ion transport; GO:0009626,plant-type hypersensitive response	ABC transporter
SMil_00002956|size141189-processed-gene-0.26	0.26	0.79	0.48	2.3	1.46	2.01	3.861	1.949	4.93158e-07	up	K08237 hydroquinone glucosyltransferase [EC:2.4.1.218] | (RefSeq) anthocyanidin 3-O-glucosyltransferase 2 (A)	UDP-glucuronosyl and UDP-glucosyl transferase [Handroanthus impetiginosus]	RecName: Full=UDP-glycosyltransferase 71A15 {ECO:0000303|Ref.1}; EC=2.4.1.- {ECO:0000305}; AltName: Full=UDP-glucose:chalcone 2'-O-glucosyltransferase {ECO:0000305}; AltName: Full=UDP-glucose:flavonol 2'-O-glucosyltransferase {ECO:0000305};	RecName: Full=Glycosyltransferase {ECO:0000256|RuleBase:RU362057}; EC=2.4.1.- {ECO:0000256|RuleBase:RU362057};	UDP-glucuronosyl and UDP-glucosyl transferase	GO:0035251,UDP-glucosyltransferase activity; GO:0008152,metabolic process	Glycosyltransferase family 28 C-terminal domain
SMil_00002960|size141189-augustus-gene-0.46	0.36	1.06	0.71	1.88	1.93	1.89	2.741	1.454	0.000132334	up	K13065 shikimate O-hydroxycinnamoyltransferase [EC:2.3.1.133] | (RefSeq) acetyl-CoA-benzylalcohol acetyltransferase-like (A)	acyl transferase 5 [Sesamum indicum]	RecName: Full=Protein ECERIFERUM 26-like; Short=CER26-like; AltName: Full=CER2-like protein 2; Short=CER2-like2;	SubName: Full=uncharacterized protein LOC107822629 {ECO:0000313|RefSeq:XP_016504660.1};	--	GO:0009535,chloroplast thylakoid membrane; GO:0016747,transferase activity, transferring acyl groups other than amino-acyl groups; GO:0071555,cell wall organization; GO:0009555,pollen development; GO:0042761,very long-chain fatty acid biosynthetic process	Transferase family
SMil_00002972|size140947-processed-gene-0.8	0.45	0.39	0.8	1.94	2.22	1.48	3.516	1.814	0.000659108	up	K02923 large subunit ribosomal protein L38e | (RefSeq) 60S ribosomal protein L38-like (A)	unnamed protein product, partial [Vitis vinifera]	RecName: Full=60S ribosomal protein L38;	SubName: Full=Uncharacterized protein {ECO:0000313|EMBL:CBI17596.3};	60S ribosomal protein L38	GO:0022625,cytosolic large ribosomal subunit; GO:0022626,cytosolic ribosome; GO:0003723,RNA binding; GO:0003735,structural constituent of ribosome; GO:0022618,ribonucleoprotein complex assembly; GO:0006412,translation	Ribosomal L38e protein family
SMil_00002983|size140916-processed-gene-0.18	0.09	0.03	0.05	2.83	2.41	1.69	41.645	5.38	1.24693e-16	up	K16040 trans-resveratrol di-O-methyltransferase [EC:2.1.1.240] | (RefSeq) 8-hydroxyquercetin 8-O-methyltransferase-like (A)	Hydroxyindole-O-methyltransferase [Handroanthus impetiginosus]	RecName: Full=8-hydroxyquercetin 8-O-methyltransferase; EC=2.1.1.88; AltName: Full=Flavonol 8-O-methyltransferase;	SubName: Full=Hydroxyindole-O-methyltransferase {ECO:0000313|EMBL:PIN02438.1};	Hydroxyindole-O-methyltransferase and related SAM-dependent methyltransferases	GO:0030761,8-hydroxyquercitin 8-O-methyltransferase activity; GO:0008171,O-methyltransferase activity; GO:0046983,protein dimerization activity; GO:0009812,flavonoid metabolic process; GO:0032259,methylation	AdoMet dependent proline di-methyltransferase
SMil_00002992|size140214-processed-gene-0.22	2.99	2.45	0.82	0	0	0	0.004	-7.821	3.14815e-09	down	K09326 homeobox protein OTX1 | (RefSeq) WUSCHEL-related homeobox 9 (A)	WUSCHEL-related homeobox 9 [Cajanus cajan]	RecName: Full=WUSCHEL-related homeobox 9 {ECO:0000303|PubMed:14711878}; AltName: Full=Protein STIMPY {ECO:0000303|PubMed:15753038};	SubName: Full=WUSCHEL-related homeobox 9 {ECO:0000313|EMBL:KYP51893.1};	--	GO:0005737,cytoplasm; GO:0005634,nucleus; GO:0003700,DNA-binding transcription factor activity; GO:0043565,sequence-specific DNA binding; GO:0044212,transcription regulatory region DNA binding; GO:0009793,embryo development ending in seed dormancy; GO:0008284,positive regulation of cell proliferation; GO:0010075,regulation of meristem growth; GO:0006351,transcription, DNA-templated	Homeodomain
SMil_00003004|size140210-processed-gene-0.21	6.85	7.06	1.86	16.28	17.98	20.15	3.493	1.805	1.38913e-07	up	K01728 pectate lyase [EC:4.2.2.2] | (RefSeq) LOW QUALITY PROTEIN: putative pectate lyase 2 (A)	hypothetical protein CDL12_14623 [Handroanthus impetiginosus]	RecName: Full=Stigma-specific STIG1-like protein 3 {ECO:0000303|PubMed:19279211}; Flags: Precursor;	SubName: Full=Uncharacterized protein {ECO:0000313|EMBL:PIN12757.1};	--	--	Stigma-specific protein, Stig1
SMil_00003015|size140094-augustus-gene-0.46	0.87	0.56	0.52	0.18	0.11	0.16	0.235	-2.088	0.000331857	down	K22733 magnesium transporter | (RefSeq) hypothetical protein (A)	hypothetical protein MIMGU_mgv1a020969mg [Erythranthe guttata]	RecName: Full=Pentatricopeptide repeat-containing protein At1g71420;	SubName: Full=Uncharacterized protein {ECO:0000313|EMBL:EYU22705.1};	FOG: PPR repeat	GO:0043231,intracellular membrane-bounded organelle; GO:0004519,endonuclease activity; GO:0003723,RNA binding; GO:0008270,zinc ion binding; GO:0009451,RNA modification	Pentacotripeptide-repeat region of PRORP
SMil_00003057|size139055-processed-gene-0.3	0	0.12	0.06	0.47	1.17	0.54	12.678	3.664	0.00231745	up	K17968 TRIAP1/MDM35 family protein | (RefSeq) uncharacterized protein At4g33100 (A)	uncharacterized protein At4g33100 [Olea europaea var. sylvestris]	RecName: Full=Uncharacterized protein At4g33100;	SubName: Full=Uncharacterized protein {ECO:0000313|EMBL:EYU20323.1};	Uncharacterized conserved protein	GO:0000506,glycosylphosphatidylinositol-N-acetylglucosaminyltransferase (GPI-GnT) complex	Uncharacterised protein family (UPF0203)
SMil_00003060|size139055-processed-gene-0.5	1.26	1.62	1.82	4.93	6.74	9.38	4.573	2.193	2.53753e-11	up	K04733 interleukin-1 receptor-associated kinase 4 [EC:2.7.11.1] | (RefSeq) L-type lectin-domain containing receptor kinase IX.1-like (A)	lectin 1 [Ocimum basilicum]	RecName: Full=Agglutinin-2; AltName: Full=Agglutinin II; AltName: Full=ClAII; AltName: Full=LecClAII; Flags: Precursor;	SubName: Full=Lectin 1 {ECO:0000313|EMBL:AHJ10506.1};	--	GO:0005537,mannose binding; GO:0046872,metal ion binding	Bacterial lectin
SMil_00003062|size139055-augustus-gene-0.37	2.47	1.82	8.01	23.29	37.95	18.86	6.712	2.747	6.62438e-05	up	K04733 interleukin-1 receptor-associated kinase 4 [EC:2.7.11.1] | (RefSeq) probable L-type lectin-domain containing receptor kinase I.2 (A)	SMLII [Salvia miltiorrhiza]	RecName: Full=Agglutinin-2; AltName: Full=Agglutinin II; AltName: Full=ClAII; AltName: Full=LecClAII; Flags: Precursor;	SubName: Full=SMLII {ECO:0000313|EMBL:ABU87404.1};	--	GO:0005537,mannose binding; GO:0046872,metal ion binding	Legume-like lectin family
SMil_00003130|size137758-augustus-gene-0.47	0.02	0.02	0	0.21	0.18	0.13	14.33	3.841	0.0057506	up	K20393 PRA1 family protein 3 | (RefSeq) hypothetical protein (A)	hypothetical protein LSAT_9X31861 [Lactuca sativa]	--	SubName: Full=Putative DC1, C1-like, Zinc finger, RING/FYVE/PHD-type {ECO:0000313|EMBL:OTG14069.1};	--	GO:0046872,metal ion binding	PHD-finger
SMil_00003135|size137414-processed-gene-0.13	2.46	1.82	2.97	4.58	4.26	5.68	2.044	1.031	1.3918e-05	up	K01388 matrix metalloproteinase-1 (interstitial collagenase) [EC:3.4.24.7] | (RefSeq) metalloendoproteinase 3-MMP-like (A)	PREDICTED: metalloendoproteinase 1-like [Erythranthe guttata]	RecName: Full=Metalloendoproteinase 3-MMP {ECO:0000303|PubMed:10574937}; Short=At3-MMP {ECO:0000303|PubMed:10574937}; EC=3.4.24.- {ECO:0000305}; Flags: Precursor;	SubName: Full=Uncharacterized protein {ECO:0000313|EMBL:EYU34696.1};	Gelatinase A and related matrix metalloproteases	GO:0031225,anchored component of membrane; GO:0031012,extracellular matrix; GO:0005886,plasma membrane; GO:0004222,metalloendopeptidase activity; GO:0008270,zinc ion binding	Metallo-peptidase family M12B Reprolysin-like
SMil_00003221|size136074-augustus-gene-0.39	0.07	0.28	0.15	1.19	1.18	0.78	6.514	2.704	2.88185e-06	up	--	traB domain-containing protein [Olea europaea var. sylvestris]	--	SubName: Full=Uncharacterized protein {ECO:0000313|EMBL:EYU43112.1};	Uncharacterized conserved protein, contains TraB domain	GO:0016021,integral component of membrane	TraB family
SMil_00003227|size135922-processed-gene-0.23	1.55	1.01	1.58	2.48	5.97	4.6	3.203	1.679	0.000437338	up	K03868 RING-box protein 1 [EC:2.3.2.32] | (RefSeq) uncharacterized LOC100792815 (A)	PREDICTED: putative GEM-like protein 8 [Erythranthe guttata]	RecName: Full=Putative GEM-like protein 8;	SubName: Full=Uncharacterized protein {ECO:0000313|EMBL:EYU35561.1};	--	--	GRAM domain
SMil_00003235|size135754-augustus-gene-0.37	6.45	8.6	6.63	3.18	2.93	3.7	0.461	-1.117	7.50404e-10	down	K09840 9-cis-epoxycarotenoid dioxygenase [EC:1.13.11.51] | (RefSeq) probable carotenoid cleavage dioxygenase 4, chloroplastic (A)	PREDICTED: probable carotenoid cleavage dioxygenase 4, chloroplastic isoform X1 [Erythranthe guttata]	RecName: Full=Probable carotenoid cleavage dioxygenase 4, chloroplastic; Short=AtCCD4; EC=1.14.99.-; AltName: Full=AtNCED4; Flags: Precursor;	SubName: Full=Uncharacterized protein {ECO:0000313|EMBL:EYU26145.1};	Beta, beta-carotene 15,15'-dioxygenase and related enzymes	GO:0009507,chloroplast; GO:0010287,plastoglobule; GO:0046872,metal ion binding; GO:0016702,oxidoreductase activity, acting on single donors with incorporation of molecular oxygen, incorporation of two atoms of oxygen	Retinal pigment epithelial membrane protein
SMil_00003259|size135671-processed-gene-0.8	3.74	3.6	4.15	8.73	7.76	6.47	2.038	1.027	7.43036e-05	up	K03686 molecular chaperone DnaJ | (RefSeq) chaperone protein dnaJ A6, chloroplastic-like (A)	hypothetical protein CDL12_21637 [Handroanthus impetiginosus]	RecName: Full=Chaperone protein dnaJ 72; Short=AtDjC72; Short=AtJ72;	SubName: Full=Uncharacterized protein {ECO:0000313|EMBL:PIN05812.1};	Molecular chaperone (DnaJ superfamily)	GO:0016021,integral component of membrane	DnaJ domain
SMil_00003285|size135374-augustus-gene-0.31	65.81	59.09	40.45	150.89	134.13	131.04	2.559	1.355	2.75194e-17	up	--	unnamed protein product [Coffea canephora]	--	SubName: Full=Uncharacterized protein {ECO:0000313|EMBL:CDP02374.1};	--	--	Bacterial protein of unknown function (DUF883)
SMil_00003287|size135374-augustus-gene-0.33	0.82	1.87	1.04	0.55	0.6	0.24	0.381	-1.392	0.0024971	down	K00485 dimethylaniline monooxygenase (N-oxide forming) [EC:1.14.13.8] | (RefSeq) probable flavin-containing monooxygenase 1 (A)	probable flavin-containing monooxygenase 1 [Sesamum indicum]	RecName: Full=Probable flavin-containing monooxygenase 1; EC=1.14.13.-;	RecName: Full=Flavin-containing monooxygenase {ECO:0000256|RuleBase:RU361177}; EC=1.-.-.- {ECO:0000256|RuleBase:RU361177};	Flavin-containing monooxygenase	GO:0050660,flavin adenine dinucleotide binding; GO:0004497,monooxygenase activity; GO:0004499,N,N-dimethylaniline monooxygenase activity; GO:0050661,NADP binding; GO:0071456,cellular response to hypoxia; GO:0009870,defense response signaling pathway, resistance gene-dependent; GO:0010204,defense response signaling pathway, resistance gene-independent; GO:0042742,defense response to bacterium; GO:…	Flavin-binding monooxygenase-like
SMil_00003292|size135231-processed-gene-0.11	8.4	11.99	13.7	52.38	48.25	54.31	4.649	2.217	7.28859e-44	up	K09286 EREBP-like factor | (RefSeq) dehydration-responsive element-binding protein 1A-like (A)	PREDICTED: dehydration-responsive element-binding protein 1C-like [Erythranthe guttata]	RecName: Full=Dehydration-responsive element-binding protein 1C; Short=Protein DREB1C; AltName: Full=C-repeat/dehydration-responsive element-binding factor 2; Short=C-repeat-binding factor 2; Short=CRT/DRE-binding factor 2;	SubName: Full=Uncharacterized protein {ECO:0000313|EMBL:EYU19514.1};	--	GO:0005634,nucleus; GO:0003700,DNA-binding transcription factor activity; GO:0043565,sequence-specific DNA binding; GO:0009631,cold acclimation; GO:0009409,response to cold; GO:0006351,transcription, DNA-templated	AP2 domain
SMil_00003293|size135231-processed-gene-0.13	1.28	2.25	1.43	4.55	6	6.85	3.587	1.843	1.36111e-08	up	K09286 EREBP-like factor | (RefSeq) dehydration-responsive element-binding protein 1A-like (A)	LOW QUALITY PROTEIN: ethylene-responsive transcription factor ERF025 [Sesamum indicum]	RecName: Full=Ethylene-responsive transcription factor ERF025;	SubName: Full=Uncharacterized protein {ECO:0000313|EMBL:PIN26577.1};	--	GO:0005634,nucleus; GO:0003700,DNA-binding transcription factor activity; GO:0043565,sequence-specific DNA binding; GO:0044212,transcription regulatory region DNA binding; GO:0050832,defense response to fungus; GO:0009873,ethylene-activated signaling pathway; GO:0019760,glucosinolate metabolic process; GO:0006351,transcription, DNA-templated	AP2 domain
SMil_00003301|size135231-processed-gene-0.9	0.62	0.75	0.43	0.06	0.06	0.06	0.101	-3.31	0.000128437	down	K09286 EREBP-like factor | (RefSeq) ethylene-responsive transcription factor LEP (A)	ethylene-responsive transcription factor ERF086 [Sesamum indicum]	RecName: Full=Ethylene-responsive transcription factor ERF086;	SubName: Full=Uncharacterized protein {ECO:0000313|EMBL:PIN07503.1};	--	GO:0005634,nucleus; GO:0003700,DNA-binding transcription factor activity; GO:0043565,sequence-specific DNA binding; GO:0044212,transcription regulatory region DNA binding; GO:0010432,bract development; GO:0009873,ethylene-activated signaling pathway; GO:0010582,floral meristem determinacy; GO:0010451,floral meristem growth; GO:0009908,flower development; GO:0010102,lateral root morphogenesis; GO:…	AP2 domain
SMil_00003309|size134823-augustus-gene-0.40	2.17	2.52	2.24	1.31	0.93	0.71	0.436	-1.198	0.000579296	down	K18848 indole-3-acetate O-methyltransferase [EC:2.1.1.278] | (RefSeq) probable S-adenosylmethionine-dependent methyltransferase At5g37990 (A)	PREDICTED: LOW QUALITY PROTEIN: probable S-adenosylmethionine-dependent methyltransferase At5g37990 [Fragaria vesca subsp. vesca]	RecName: Full=Probable S-adenosylmethionine-dependent methyltransferase At5g37970; EC=2.1.1.-;	SubName: Full=SABATH methyltransferase 12 {ECO:0000313|EMBL:AMJ39536.1};	--	GO:0046872,metal ion binding; GO:0008168,methyltransferase activity	SAM dependent carboxyl methyltransferase
SMil_00003314|size134797-processed-gene-0.2	0.08	0	0.05	0.78	0.58	0.49	14.163	3.824	5.84071e-06	up	K01193 beta-fructofuranosidase [EC:3.2.1.26] | (RefSeq) LOC109747879; beta-fructofuranosidase, insoluble isoenzyme 3-like (A)	hypothetical protein MIMGU_mgv1a006652mg [Erythranthe guttata]	RecName: Full=UPF0481 protein At3g47200;	SubName: Full=Uncharacterized protein {ECO:0000313|EMBL:EYU23678.1};	--	GO:0016021,integral component of membrane; GO:0005886,plasma membrane	Plant protein of unknown function
SMil_00003318|size134797-processed-gene-0.25	62.29	52.61	61.11	27.61	26.51	28.47	0.479	-1.063	5.13692e-15	down	K02183 calmodulin | (RefSeq) calmodulin-like (A)	PREDICTED: calcium-binding protein CML39-like [Erythranthe guttata]	RecName: Full=Putative calcium-binding protein CML23; AltName: Full=Calmodulin-like protein 23;	SubName: Full=Uncharacterized protein {ECO:0000313|EMBL:EYU25416.1};	--	GO:0005509,calcium ion binding	EF-hand domain pair
SMil_00003326|size134616-processed-gene-0.26	0.32	0.24	0.47	1.55	0.64	0.45	2.627	1.394	0.0065345	up	K22395 cinnamyl-alcohol dehydrogenase [EC:1.1.1.195] | (RefSeq) cannabidiolic acid synthase-like (A)	berberine bridge enzyme-like 18 [Sesamum indicum]	RecName: Full=Cannabidiolic acid synthase; EC=1.21.3.8; AltName: Full=CBDA synthase; Flags: Precursor;	SubName: Full=Uncharacterized protein {ECO:0000313|EMBL:EYU19096.1};	--	GO:0048046,apoplast; GO:0102779,cannabidiolate synthase activity; GO:0050660,flavin adenine dinucleotide binding; GO:0016614,oxidoreductase activity, acting on CH-OH group of donors	Berberine and berberine like
SMil_00003337|size134342-augustus-gene-0.36	1.11	0.36	0.41	0.08	0.22	0.11	0.223	-2.167	0.000285036	down	K10956 protein transport protein SEC61 subunit alpha | (RefSeq) preprotein translocase subunit SECY, chloroplastic (A)	COBRA-like protein 7 [Sesamum indicum]	RecName: Full=COBRA-like protein 7; Flags: Precursor;	SubName: Full=Uncharacterized protein {ECO:0000313|EMBL:PIN24168.1};	--	GO:0031225,anchored component of membrane; GO:0046658,anchored component of plasma membrane; GO:0005768,endosome; GO:0005794,Golgi apparatus; GO:0009506,plasmodesma; GO:0005802,trans-Golgi network; GO:0016049,cell growth; GO:0010215,cellulose microfibril organization	Cellulose binding domain
SMil_00003342|size134213-processed-gene-0.32	0.68	1.14	1.02	5.46	2.48	1.23	3.3	1.722	2.8946e-05	up	K22395 cinnamyl-alcohol dehydrogenase [EC:1.1.1.195] | (RefSeq) cannabidiolic acid synthase-like (A)	PREDICTED: cannabidiolic acid synthase-like [Erythranthe guttata]	RecName: Full=Berberine bridge enzyme-like 18 {ECO:0000303|PubMed:26037923}; Short=AtBBE-like 18 {ECO:0000303|PubMed:26037923}; EC=1.1.1.- {ECO:0000250|UniProtKB:O64743}; Flags: Precursor;	SubName: Full=Uncharacterized protein {ECO:0000313|EMBL:EYU19095.1}; Flags: Fragment;	--	GO:0005618,cell wall; GO:0005576,extracellular region; GO:0050660,flavin adenine dinucleotide binding; GO:0016614,oxidoreductase activity, acting on CH-OH group of donors	Berberine and berberine like
SMil_00003350|size134094-augustus-gene-0.40	8.89	9.07	11.12	22.9	19.9	21.18	2.248	1.168	1.59488e-16	up	--	hypothetical protein CDL12_22582 [Handroanthus impetiginosus]	RecName: Full=Cyclin-J18;	SubName: Full=Uncharacterized protein {ECO:0000313|EMBL:PIN04881.1};	--	GO:0007049,cell cycle; GO:0051301,cell division; GO:0051726,regulation of cell cycle	Cyclin, N-terminal domain
SMil_00003410|size133141-augustus-gene-0.40	12.65	11.66	13.88	2.72	2.72	3.25	0.232	-2.106	2.60179e-48	down	K03687 molecular chaperone GrpE | (RefSeq) uncharacterized protein LOC110900685 (A)	hypothetical protein CDL12_20202 [Handroanthus impetiginosus]	RecName: Full=Metal-nicotianamine transporter YSL1; AltName: Full=Protein YELLOW STRIPE LIKE 1; Short=AtYSL1;	SubName: Full=Uncharacterized protein {ECO:0000313|EMBL:PIN07234.1};	--	GO:0016021,integral component of membrane; GO:0005886,plasma membrane; GO:0003006,developmental process involved in reproduction; GO:0006811,ion transport; GO:0055072,iron ion homeostasis; GO:0010039,response to iron ion; GO:0048316,seed development; GO:0055085,transmembrane transport	Ribosomal Proteins L2, RNA binding domain
SMil_00003468|size132684-augustus-gene-0.36	12.26	11.56	7.81	39.5	36.14	30.76	3.421	1.774	1.94537e-27	up	K20623 typhasterol/6-deoxotyphasterol 2alpha-hydroxylase | (RefSeq) cytochrome P450 CYP82D47-like (A)	cytochrome P450 CYP82D70 [Salvia miltiorrhiza]	RecName: Full=Cytochrome P450 82A3; EC=1.14.-.-; AltName: Full=Cytochrome P450 CP6;	SubName: Full=Cytochrome P450 CYP82D70 {ECO:0000313|EMBL:AJD25200.1};	Cytochrome P450 CYP2 subfamily	GO:0016020,membrane; GO:0020037,heme binding; GO:0005506,iron ion binding; GO:0016709,oxidoreductase activity, acting on paired donors, with incorporation or reduction of molecular oxygen, NAD(P)H as one donor, and incorporation of one atom of oxygen; GO:0044550,secondary metabolite biosynthetic process	Cytochrome P450
SMil_00003474|size132587-augustus-gene-0.35	0.14	0.16	0.32	5.54	5.41	6.09	28.327	4.824	1.68721e-85	up	K08857 NIMA (never in mitosis gene a)-related kinase 1/4/5 [EC:2.7.11.1] | (RefSeq) serine/threonine-protein kinase Nek6-like (A)	PREDICTED: uncharacterized protein LOC109155335 [Ipomoea nil]	--	SubName: Full=Uncharacterized protein {ECO:0000313|EMBL:OTF98808.1};	--	--	Ulp1 protease family, C-terminal catalytic domain
SMil_00003489|size132325-processed-gene-0.10	0.61	1.13	0.92	3.06	1.44	2.39	2.659	1.411	0.0037582	up	--	PREDICTED: probable carbohydrate esterase At4g34215 [Erythranthe guttata]	RecName: Full=Probable carbohydrate esterase At4g34215; EC=3.1.-.-;	SubName: Full=Uncharacterized protein {ECO:0000313|EMBL:EYU42695.1};	--	GO:0016787,hydrolase activity	Carbohydrate esterase, sialic acid-specific acetylesterase
SMil_00003499|size132297-processed-gene-0.12	4.92	7.8	7.22	20.82	17.38	20.29	2.999	1.585	3.23574e-13	up	K07766 diphosphoinositol-polyphosphate diphosphatase [EC:3.6.1.52] | (RefSeq) nudix hydrolase 16, mitochondrial-like (A)	uncharacterized protein LOC109849115 [Asparagus officinalis]	RecName: Full=Sigma factor binding protein 1, chloroplastic; Short=AtsibI; Short=Sigma factor binding protein I; AltName: Full=SigA binding protein; AltName: Full=VQ motif-containing protein 23 {ECO:0000303|PubMed:22535423}; Short=AtVQ23 {ECO:0000303|PubMed:22535423}; Flags: Precursor;	SubName: Full=sigma factor binding protein 2, chloroplastic {ECO:0000313|RefSeq:XP_008455708.1};	--	GO:0009507,chloroplast; GO:0005634,nucleus; GO:0071482,cellular response to light stimulus; GO:0009816,defense response to bacterium, incompatible interaction; GO:0051091,positive regulation of DNA-binding transcription factor activity	VQ motif
SMil_00003510|size132128-augustus-gene-0.38	0	0.47	0.91	4.9	5.05	2.55	9.429	3.237	6.87204e-06	up	--	hypothetical protein MIMGU_mgv1a021982mg [Erythranthe guttata]	RecName: Full=UPF0057 membrane protein At4g30660;	SubName: Full=Uncharacterized protein {ECO:0000313|EMBL:EYU35347.1};	Stress responsive protein	GO:0016021,integral component of membrane	Proteolipid membrane potential modulator
SMil_00003512|size132128-processed-gene-0.20	1.43	1.18	0.86	2.33	2.9	3.27	2.485	1.313	1.67861e-07	up	--	hypothetical protein CDL12_09703 [Handroanthus impetiginosus]	RecName: Full=Protein MULTIPOLAR SPINDLE 1 {ECO:0000303|PubMed:19500302}; AltName: Full=Protein PUTATIVE RECOMBINATION INITIATION DEFECTS 2 {ECO:0000303|PubMed:19763177}; Short=AtPRD2 {ECO:0000303|PubMed:19763177};	SubName: Full=Uncharacterized protein {ECO:0000313|EMBL:PIN17636.1};	--	GO:0005737,cytoplasm; GO:0005634,nucleus; GO:0005819,spindle; GO:0051026,chiasma assembly; GO:0007059,chromosome segregation; GO:0009553,embryo sac development; GO:0007140,male meiotic nuclear division; GO:0042138,meiotic DNA double-strand break formation; GO:0000212,meiotic spindle organization; GO:0048236,plant-type sporogenesis; GO:0009555,pollen development	--
SMil_00003520|size132064-augustus-gene-0.26	0.68	0.88	1.2	0.54	0.46	0.2	0.443	-1.176	0.000965985	down	K13457 disease resistance protein RPM1 | (RefSeq) putative late blight resistance protein homolog R1B-14 (A)	hypothetical protein MIMGU_mgv1a001245mg [Erythranthe guttata]	RecName: Full=Late blight resistance protein R1-A; Short=Protein R1;	SubName: Full=Uncharacterized protein {ECO:0000313|EMBL:EYU17693.1};	Apoptotic ATPase	GO:0005737,cytoplasm; GO:0016020,membrane; GO:0043531,ADP binding; GO:0005524,ATP binding; GO:0009626,plant-type hypersensitive response	AAA ATPase domain
SMil_00003538|size131665-processed-gene-0.27	53.82	36	29.8	85.7	72.96	78.15	2.013	1.009	8.52217e-08	up	--	--	--	--	--	--	--
SMil_00003547|size131603-augustus-gene-0.35	1.27	2.73	1.69	4.65	4.82	5.21	2.629	1.394	3.48203e-06	up	--	--	--	--	--	--	--
SMil_00003583|size131458-augustus-gene-0.31	1.48	1.63	1.6	3.83	2.93	3.08	2.136	1.095	7.87583e-05	up	--	PREDICTED: uncharacterized protein LOC100251139 isoform X2 [Vitis vinifera]	--	SubName: Full=Uncharacterized protein {ECO:0000313|EMBL:PIM97178.1};	--	--	--
SMil_00003584|size131458-augustus-gene-0.32	0.21	0.21	0.11	0.83	0.66	0.44	3.692	1.884	0.00446126	up	K04125 gibberellin 2-oxidase [EC:1.14.11.13] | (RefSeq) gibberellin 2-beta-dioxygenase (A)	gibberellin biosynthesis-related protein GA2ox10 [Salvia miltiorrhiza]	RecName: Full=Gibberellin 2-beta-dioxygenase; EC=1.14.11.13; AltName: Full=GA 2-oxidase; AltName: Full=Gibberellin 2-beta-hydroxylase; AltName: Full=Gibberellin 2-oxidase;	SubName: Full=Gibberellin biosynthesis-related protein GA2ox10 {ECO:0000313|EMBL:ALR74648.1};	Iron/ascorbate family oxidoreductases	GO:0045543,gibberellin 2-beta-dioxygenase activity; GO:0046872,metal ion binding; GO:0009686,gibberellin biosynthetic process	non-haem dioxygenase in morphine synthesis N-terminal
SMil_00003598|size131310-augustus-gene-0.51	9.64	8.52	9.14	4.15	3.72	3.55	0.426	-1.23	2.74558e-11	down	K03016 DNA-directed RNA polymerases I, II, and III subunit RPABC3 | (RefSeq) DNA-directed RNA polymerases II and V subunit 8A (A)	DNA-directed RNA polymerases II and V subunit 8A [Sesamum indicum]	RecName: Full=DNA-directed RNA polymerases II, IV and V subunit 8B; AltName: Full=RNA polymerase Rpb8;	SubName: Full=Uncharacterized protein {ECO:0000313|EMBL:EYU42279.1};	RNA polymerase subunit 8	GO:0005736,RNA polymerase I complex; GO:0005665,RNA polymerase II, core complex; GO:0005666,RNA polymerase III complex; GO:0000418,RNA polymerase IV complex; GO:0000419,RNA polymerase V complex; GO:0006360,transcription by RNA polymerase I; GO:0006366,transcription by RNA polymerase II; GO:0006383,transcription by RNA polymerase III	DNA-directed RNA polymerase, subunit G
SMil_00003606|size131310-processed-gene-0.40	103.26	102.6	55.28	267.63	219.42	242.07	2.836	1.504	5.71224e-15	up	--	hypothetical protein CDL12_11423 [Handroanthus impetiginosus]	--	SubName: Full=Uncharacterized protein {ECO:0000313|EMBL:PIN15931.1};	--	--	Double zinc ribbon
SMil_00003607|size131310-processed-gene-0.20	0.32	1.31	1.03	0.12	0.24	0.04	0.152	-2.717	0.00120991	down	--	PREDICTED: uncharacterized protein LOC18589362 [Theobroma cacao]	--	SubName: Full=Uncharacterized protein {ECO:0000313|EMBL:EOX96527.1};	--	GO:0008234,cysteine-type peptidase activity	Ulp1 protease family, C-terminal catalytic domain
SMil_00003623|size131028-augustus-gene-0.21	0.35	0.54	0.87	1.79	1.53	2.28	3.289	1.718	4.11926e-06	up	--	hypothetical protein CDL12_08223 [Handroanthus impetiginosus]	--	SubName: Full=Uncharacterized protein {ECO:0000313|EMBL:PIN19112.1};	--	--	Uncharacterized protein family, UPF0114
SMil_00003653|size130543-processed-gene-0.21	0.12	0.27	0.38	1.2	1.18	1.75	5.524	2.466	6.29735e-05	up	K19613 leucine-rich repeat protein SHOC2 | (RefSeq) receptor-like protein 12 (A)	PREDICTED: receptor-like protein 12 [Erythranthe guttata]	RecName: Full=Receptor-like protein 20 {ECO:0000303|PubMed:18434605}; Short=AtRLP20 {ECO:0000303|PubMed:18434605}; Flags: Precursor;	SubName: Full=Leucine-rich repeat protein {ECO:0000313|EMBL:PIN05853.1};	FOG: Leucine rich repeat	GO:0016021,integral component of membrane	Leucine rich repeat
SMil_00003685|size130513-processed-gene-0.14	7.92	7.28	5.64	3.74	1.46	1.83	0.344	-1.538	0.000978335	down	--	--	--	--	--	--	--
SMil_00003699|size130432-processed-gene-0.13	0.1	0.15	0.11	1.26	1.06	1.09	9.65	3.271	1.29025e-14	up	K07385 1,8-cineole synthase [EC:4.2.3.108] | (RefSeq) terpene synthase 10-like (A)	3-carene synthase [Salvia stenophylla]	RecName: Full=Beta-myrcene synthase, chloroplastic; EC=4.2.3.15; Flags: Precursor;	SubName: Full=3-carene synthase {ECO:0000313|EMBL:AAM89254.1};	--	GO:0009507,chloroplast; GO:0000287,magnesium ion binding; GO:0050551,myrcene synthase activity; GO:0016114,terpenoid biosynthetic process	Terpene synthase, N-terminal domain
SMil_00003718|size130243-augustus-gene-0.47	7.74	7.18	9.34	3.45	3.31	2.47	0.389	-1.362	2.05803e-12	down	K16818 phospholipase A1 [EC:3.1.1.32] | (RefSeq) phospholipase A(1) DAD1, chloroplastic-like (A)	uncharacterized protein LOC105177614 [Sesamum indicum]	RecName: Full=Phospholipase A1-IIalpha; EC=3.1.1.-;	SubName: Full=Putative lipase {ECO:0000313|EMBL:PIN25223.1}; EC=3.1.1.3 {ECO:0000313|EMBL:PIN25223.1};	Predicted lipase	GO:0005737,cytoplasm; GO:0008970,phospholipase A1 activity; GO:0016042,lipid catabolic process	alpha/beta hydrolase fold
SMil_00003726|size130243-augustus-gene-0.42	0.82	0.86	0.47	1.31	1.5	3.63	3.036	1.602	0.00502866	up	K20617 cytochrome P450 family 71 subfamily A | (RefSeq) cytochrome P450 71A9-like (A)	cytochrome P450 CYP71AT92 [Salvia miltiorrhiza]	RecName: Full=Cytochrome P450 71B9; EC=1.14.-.-;	SubName: Full=Cytochrome P450 CYP71AT92 {ECO:0000313|EMBL:AJD25156.1};	Cytochrome P450 CYP2 subfamily	GO:0016021,integral component of membrane; GO:0016020,membrane; GO:0020037,heme binding; GO:0005506,iron ion binding; GO:0016709,oxidoreductase activity, acting on paired donors, with incorporation or reduction of molecular oxygen, NAD(P)H as one donor, and incorporation of one atom of oxygen; GO:0044550,secondary metabolite biosynthetic process	Cytochrome P450
SMil_00003746|size130123-augustus-gene-0.44	0.38	0.18	0.07	0	0	0	0.031	-4.996	0.00571165	down	--	putative alpha/beta hydrolase [Handroanthus impetiginosus]	--	SubName: Full=Putative alpha/beta hydrolase {ECO:0000313|EMBL:PIN20521.1};	Predicted alpha/beta hydrolase	GO:0016787,hydrolase activity	Putative serine esterase (DUF676)
SMil_00003826|size129566-augustus-gene-0.36	1.13	2.04	1.27	2.69	3.7	3.6	2.292	1.197	1.99841e-07	up	--	protein SIEVE ELEMENT OCCLUSION B [Sesamum indicum]	RecName: Full=Protein SIEVE ELEMENT OCCLUSION B {ECO:0000303|PubMed:20932300}; Short=AtSEOb {ECO:0000303|PubMed:20932300}; AltName: Full=Protein SIEVE ELEMENT OCCLUSION-RELATED 1 {ECO:0000303|PubMed:22470058}; Short=AtSEOR1 {ECO:0000303|PubMed:22470058};	SubName: Full=Uncharacterized protein {ECO:0000313|EMBL:PIN26405.1};	--	GO:0042803,protein homodimerization activity; GO:0043621,protein self-association; GO:0010088,phloem development	Sieve element occlusion C-terminus
SMil_00003837|size129412-processed-gene-0.12	89.73	112.06	67.31	378.03	354.77	358.56	4.123	2.044	5.80556e-41	up	K16285 RING/U-box domain-containing protein [EC:2.3.2.27] | (RefSeq) probable E3 ubiquitin-protein ligase XERICO (A)	probable E3 ubiquitin-protein ligase XERICO [Sesamum indicum]	RecName: Full=Probable E3 ubiquitin-protein ligase XERICO; EC=2.3.2.27; AltName: Full=RING-type E3 ubiquitin transferase XERICO;	SubName: Full=RING-H2 type zinc finger {ECO:0000313|EMBL:AEG64816.1};	FOG: Predicted E3 ubiquitin ligase	GO:0016021,integral component of membrane; GO:0046872,metal ion binding; GO:0061630,ubiquitin protein ligase activity; GO:0009688,abscisic acid biosynthetic process; GO:0009687,abscisic acid metabolic process; GO:0043161,proteasome-mediated ubiquitin-dependent protein catabolic process; GO:0010200,response to chitin; GO:0009739,response to gibberellin; GO:0006970,response to osmotic stress; GO:00…	RING-type zinc-finger
SMil_00003838|size129412-augustus-gene-0.34	31.77	34.9	30.31	66.76	62.94	65.32	2.049	1.035	8.67138e-28	up	K00737 beta-1,4-mannosyl-glycoprotein beta-1,4-N-acetylglucosaminyltransferase [EC:2.4.1.144] | (RefSeq) uncharacterized protein LOC105168318 (A)	uncharacterized protein LOC105168318 [Sesamum indicum]	--	SubName: Full=Beta-1,4-mannosyl-glycoprotein 4-beta-N-acetylglucosaminyltransferase {ECO:0000313|EMBL:PIN04182.1}; EC=2.4.1.144 {ECO:0000313|EMBL:PIN04182.1};	--	GO:0003830,beta-1,4-mannosylglycoprotein 4-beta-N-acetylglucosaminyltransferase activity	Glycosyltransferase family 17
SMil_00003842|size129318-processed-gene-0.21	33	33.89	35.84	120.57	132.53	139.63	3.899	1.963	1.58718e-95	up	K04733 interleukin-1 receptor-associated kinase 4 [EC:2.7.11.1] | (RefSeq) LOC109778507; L-type lectin-domain containing receptor kinase IX.1-like (A)	SMLII [Salvia miltiorrhiza]	RecName: Full=Agglutinin-2; AltName: Full=Agglutinin II; AltName: Full=ClAII; AltName: Full=LecClAII; Flags: Precursor;	SubName: Full=SMLII {ECO:0000313|EMBL:ABU87404.1};	--	GO:0005537,mannose binding; GO:0046872,metal ion binding	Bacterial lectin
SMil_00003847|size129234-processed-gene-0.8	0	0	0.13	0.38	0.34	0.42	9.337	3.223	0.00609235	up	K04733 interleukin-1 receptor-associated kinase 4 [EC:2.7.11.1] | (RefSeq) LOC109751128; L-type lectin-domain containing receptor kinase IX.1-like (A)	hypothetical protein F511_36998 [Dorcoceras hygrometricum]	RecName: Full=Lectin-4; AltName: Full=GS4; AltName: Full=Lectin IV;	SubName: Full=Lectin 1 {ECO:0000313|EMBL:AHJ10506.1};	--	GO:0030246,carbohydrate binding; GO:0046872,metal ion binding	Legume-like lectin family
SMil_00003895|size128861-augustus-gene-0.37	0.55	0.39	1.57	0	0	0	0.017	-5.845	0.000198074	down	K03695 ATP-dependent Clp protease ATP-binding subunit ClpB | (RefSeq) protein SMAX1-LIKE 2-like (A)	protein SMAX1-like isoform X2 [Phalaenopsis equestris]	RecName: Full=Protein SMAX1-LIKE 2 {ECO:0000303|PubMed:23893171}; Short=AtSMXL2 {ECO:0000303|PubMed:23893171};	SubName: Full=Uncharacterized protein {ECO:0000313|EMBL:EYU34287.1};	Chaperone HSP104 and related ATP-dependent Clp proteases	GO:0007623,circadian rhythm; GO:0019538,protein metabolic process; GO:0006355,regulation of transcription, DNA-templated; GO:1902347,response to strigolactone; GO:0006351,transcription, DNA-templated	--
SMil_00003906|size128778-augustus-gene-0.47	2.22	2.12	2.23	4.65	4.47	4.18	2.064	1.045	8.32622e-06	up	K11420 euchromatic histone-lysine N-methyltransferase [EC:2.1.1.43] | (Kazusa) Lj0g3v0265609.1; - (A)	uncharacterized protein LOC105160897 isoform X2 [Sesamum indicum]	--	SubName: Full=WIYLD domain {ECO:0000313|EMBL:OVA17637.1};	--	GO:0018024,histone-lysine N-methyltransferase activity	Ubiquitin-binding WIYLD domain
SMil_00003929|size128527-processed-gene-0.9	105.97	108.19	102.26	228.15	220.47	232.04	2.193	1.133	8.96394e-44	up	K01807 ribose 5-phosphate isomerase A [EC:5.3.1.6] | (RefSeq) probable ribose-5-phosphate isomerase 1 (A)	Ribose 5-phosphate isomerase [Handroanthus impetiginosus]	RecName: Full=Probable ribose-5-phosphate isomerase 1; EC=5.3.1.6; AltName: Full=Phosphoriboisomerase 1; AltName: Full=Protein RADIAL SWELLING 10;	SubName: Full=Ribose 5-phosphate isomerase {ECO:0000313|EMBL:PIN10175.1}; EC=5.3.1.6 {ECO:0000313|EMBL:PIN10175.1};	Ribose 5-phosphate isomerase	GO:0005737,cytoplasm; GO:0005829,cytosol; GO:0004751,ribose-5-phosphate isomerase activity; GO:0030244,cellulose biosynthetic process; GO:0009052,pentose-phosphate shunt, non-oxidative branch; GO:0080167,response to karrikin; GO:0046109,uridine biosynthetic process	DeoR C terminal sensor domain
SMil_00003975|size127938-processed-gene-0.12	0.31	0.17	0.22	0.08	0.02	0	0.137	-2.865	0.00771961	down	K21888 glutathione dehydrogenase/transferase [EC:1.8.5.1 2.5.1.18] | (RefSeq) glutathione S-transferase DHAR2-like (A)	PREDICTED: glutathione S-transferase DHAR2-like [Erythranthe guttata]	RecName: Full=Glutathione S-transferase DHAR1, mitochondrial; EC=2.5.1.18 {ECO:0000269|PubMed:12077129}; AltName: Full=Chloride intracellular channel homolog 1; Short=CLIC homolog 1; AltName: Full=Glutathione-dependent dehydroascorbate reductase 1 {ECO:0000303|PubMed:12077129}; Short=AtDHAR1 {ECO:0000303|PubMed:12077129}; Short=GSH-dependent dehydroascorbate reductase 1; Short=mtDHAR; EC=1.8.5.1 …	SubName: Full=Uncharacterized protein {ECO:0000313|EMBL:EYU33189.1};	Intracellular Cl- channel CLIC, contains GST domain	GO:0048046,apoplast; GO:0009507,chloroplast; GO:0009570,chloroplast stroma; GO:0005829,cytosol; GO:0005739,mitochondrion; GO:0005777,peroxisome; GO:0005886,plasma membrane; GO:0005773,vacuole; GO:0005507,copper ion binding; GO:0045174,glutathione dehydrogenase (ascorbate) activity; GO:0004364,glutathione transferase activity; GO:0005244,voltage-gated ion channel activity; GO:0070301,cellular resp…	Glutathione S-transferase N-terminal domain
SMil_00004006|size127496-processed-gene-0.7	0.09	0.1	0	0.27	0.34	0.11	3.88	1.956	0.00949558	up	K01530 phospholipid-translocating ATPase [EC:3.6.3.1] | (RefSeq) probable phospholipid-transporting ATPase 5 (A)	probable phospholipid-transporting ATPase 5 [Sesamum indicum]	RecName: Full=Probable phospholipid-transporting ATPase 4 {ECO:0000303|PubMed:11402198}; Short=AtALA4 {ECO:0000303|PubMed:11402198}; EC=3.6.3.1 {ECO:0000305|PubMed:11402198}; AltName: Full=Aminophospholipid flippase 4 {ECO:0000303|PubMed:11402198};	RecName: Full=Phospholipid-transporting ATPase {ECO:0000256|RuleBase:RU362033}; EC=3.6.3.1 {ECO:0000256|RuleBase:RU362033}; Flags: Fragment;	P-type ATPase	GO:0000139,Golgi membrane; GO:0016021,integral component of membrane; GO:0005886,plasma membrane; GO:0005802,trans-Golgi network; GO:0005524,ATP binding; GO:0000287,magnesium ion binding; GO:0004012,phospholipid-translocating ATPase activity; GO:0048194,Golgi vesicle budding	haloacid dehalogenase-like hydrolase
SMil_00004009|size127496-processed-gene-0.20	13.31	12.07	4.51	21.47	23.69	21.95	2.275	1.186	0.000168655	up	--	PREDICTED: uncharacterized protein LOC105948742 [Erythranthe guttata]	--	SubName: Full=Uncharacterized protein {ECO:0000313|EMBL:EYU19064.1};	--	GO:0016021,integral component of membrane	--
SMil_00004069|size126767-augustus-gene-0.46	0.27	0.24	0.67	0.07	0.15	0.14	0.315	-1.666	0.00546139	down	K15333 tRNA guanosine-2'-O-methyltransferase [EC:2.1.1.34] | (RefSeq) uncharacterized protein LOC104224633 (A)	PREDICTED: subtilisin-like protease SBT1.7 [Erythranthe guttata]	RecName: Full=Subtilisin-like protease SBT1.5 {ECO:0000303|PubMed:16193095}; EC=3.4.21.- {ECO:0000255|PROSITE-ProRule:PRU10082}; AltName: Full=Subtilase subfamily 1 member 5 {ECO:0000303|PubMed:16193095}; Short=AtSBT1.5 {ECO:0000303|PubMed:16193095}; Flags: Precursor;	SubName: Full=Uncharacterized protein {ECO:0000313|EMBL:EYU46755.1};	--	GO:0005576,extracellular region; GO:0004252,serine-type endopeptidase activity	PA domain
SMil_00004077|size126737-processed-gene-0.10	0	0	0	0.2	0.08	0.1	36.417	5.187	0.00271962	up	K19355 mannan endo-1,4-beta-mannosidase [EC:3.2.1.78] | (RefSeq) mannan endo-1,4-beta-mannosidase 5-like (A)	PREDICTED: mannan endo-1,4-beta-mannosidase 5-like [Erythranthe guttata]	RecName: Full=Mannan endo-1,4-beta-mannosidase 5; EC=3.2.1.78; AltName: Full=Beta-mannanase 5; AltName: Full=Endo-beta-1,4-mannanase 5; AltName: Full=LeMAN5; Flags: Precursor;	SubName: Full=Uncharacterized protein {ECO:0000313|EMBL:EYU22710.1}; Flags: Fragment;	--	GO:0005576,extracellular region; GO:0016985,mannan endo-1,4-beta-mannosidase activity; GO:0005975,carbohydrate metabolic process	Beta-galactosidase
SMil_00004112|size126321-augustus-gene-0.43	1.46	1.31	1.52	0.42	0.95	0.51	0.445	-1.167	0.00493812	down	--	--	--	--	--	--	--
SMil_00004189|size125182-processed-gene-0.31	0.2	0.16	1.21	0	0	0.05	0.036	-4.81	0.000470174	down	K01213 galacturan 1,4-alpha-galacturonidase [EC:3.2.1.67] | (RefSeq) polygalacturonase-like (A)	polygalacturonase-like [Sesamum indicum]	RecName: Full=Polygalacturonase; Short=PG; EC=3.2.1.15; AltName: Full=Pectinase; Flags: Precursor;	SubName: Full=Polygalacturonase {ECO:0000313|EMBL:PIN17522.1}; EC=3.2.1.15 {ECO:0000313|EMBL:PIN17522.1};	--	GO:0005618,cell wall; GO:0005576,extracellular region; GO:0004650,polygalacturonase activity; GO:0005975,carbohydrate metabolic process; GO:0071555,cell wall organization	Right handed beta helix region
SMil_00004224|size124990-augustus-gene-0.33	1.1	0.88	0.86	0.24	0.67	0.37	0.461	-1.117	0.00686659	down	K03696 ATP-dependent Clp protease ATP-binding subunit ClpC | (RefSeq) chaperone protein ClpC1, chloroplastic-like (A)	hypothetical protein CDL12_03039 [Handroanthus impetiginosus]	RecName: Full=Chaperone protein ClpC1, chloroplastic {ECO:0000303|PubMed:11299370}; AltName: Full=ATP-dependent Clp protease ATP-binding subunit ClpC homolog 1; AltName: Full=Casein lytic proteinase C1; AltName: Full=Protein DE-REGULATED CAO ACCUMULATION 1; AltName: Full=Protein IRON-RESCUED MUTANT 1; Flags: Precursor;	SubName: Full=Uncharacterized protein {ECO:0000313|EMBL:PIN24218.1};	Chaperone HSP104 and related ATP-dependent Clp proteases	GO:0005618,cell wall; GO:0009507,chloroplast; GO:0009941,chloroplast envelope; GO:0009706,chloroplast inner membrane; GO:0009570,chloroplast stroma; GO:0009535,chloroplast thylakoid membrane; GO:0005739,mitochondrion; GO:0009536,plastid; GO:0009532,plastid stroma; GO:0031897,Tic complex; GO:0005524,ATP binding; GO:0004176,ATP-dependent peptidase activity; GO:0009658,chloroplast organization; GO:0…	Ras of Complex, Roc, domain of DAPkinase
SMil_00004239|size124916-processed-gene-0.9	0.16	0.13	0	0.81	0.76	0.34	6.698	2.744	0.00445715	up	K00856 adenosine kinase [EC:2.7.1.20] | (RefSeq) putative germin-like protein 9-2 (A)	germin-like protein 9-3 [Sesamum indicum]	RecName: Full=Germin-like protein 9-3; Flags: Precursor;	SubName: Full=Uncharacterized protein {ECO:0000313|EMBL:EYU36058.1};	--	GO:0048046,apoplast; GO:0005618,cell wall; GO:0030145,manganese ion binding; GO:0045735,nutrient reservoir activity	Protein of unknown function (DUF861)
SMil_00004263|size124285-augustus-gene-0.36	0.5	0.41	0.39	0	0.11	0	0.087	-3.517	0.00413148	down	--	PREDICTED: uncharacterized protein LOC105957516 [Erythranthe guttata]	--	--	--	--	Myb/SANT-like DNA-binding domain
SMil_00004296|size123173-processed-gene-0.26	0.9	0.49	0.54	0	0	0	0.003	-8.446	1.6679e-11	down	K13457 disease resistance protein RPM1 | (RefSeq) putative late blight resistance protein homolog R1B-14 (A)	putative late blight resistance protein homolog R1B-16 isoform X1 [Sesamum indicum]	RecName: Full=Late blight resistance protein R1-A; Short=Protein R1;	SubName: Full=Uncharacterized protein {ECO:0000313|EMBL:EYU21848.1};	Apoptotic ATPase	GO:0005737,cytoplasm; GO:0016020,membrane; GO:0043531,ADP binding; GO:0005524,ATP binding; GO:0009626,plant-type hypersensitive response	AAA ATPase domain
SMil_00004350|size122486-augustus-gene-0.23	22.35	21.09	21.95	45.64	42.99	45.52	2.092	1.065	4.38945e-28	up	K11778 ditrans,polycis-polyprenyl diphosphate synthase [EC:2.5.1.87] | (RefSeq) dehydrodolichyl diphosphate synthase 6 (A)	dehydrodolichyl diphosphate synthase 6 [Sesamum indicum]	RecName: Full=Dehydrodolichyl diphosphate synthase 6; Short=Dedol-PP synthase 6; EC=2.5.1.-;	RecName: Full=Alkyl transferase {ECO:0000256|RuleBase:RU363018}; EC=2.5.1.- {ECO:0000256|RuleBase:RU363018};	Cis-prenyltransferase	GO:0002094,polyprenyltransferase activity; GO:0016094,polyprenol biosynthetic process; GO:0006486,protein glycosylation	Putative undecaprenyl diphosphate synthase
SMil_00004359|size122393-augustus-gene-0.29	1.04	1.14	1.96	4.43	5.09	4.33	3.425	1.776	6.08285e-17	up	K13457 disease resistance protein RPM1 | (RefSeq) putative late blight resistance protein homolog R1B-14 (A)	putative late blight resistance protein homolog R1B-16 isoform X1 [Sesamum indicum]	RecName: Full=Late blight resistance protein R1-A; Short=Protein R1;	SubName: Full=Uncharacterized protein {ECO:0000313|EMBL:EYU33970.1};	Apoptotic ATPase	GO:0005737,cytoplasm; GO:0016020,membrane; GO:0043531,ADP binding; GO:0005524,ATP binding; GO:0009626,plant-type hypersensitive response	AAA domain
SMil_00004379|size122205-augustus-gene-0.29	1.43	2.3	1.49	3.95	7.37	5.52	3.292	1.719	3.33648e-10	up	K00660 chalcone synthase [EC:2.3.1.74] | (RefSeq) chalcone synthase (A)	RecName: Full=Chalcone synthase; AltName: Full=Naringenin-chalcone synthase BAA19656.1 chalcone synthase [Perilla frutescens]	RecName: Full=Chalcone synthase; EC=2.3.1.74; AltName: Full=Naringenin-chalcone synthase;	SubName: Full=Chalcone synthase {ECO:0000313|EMBL:AFL72079.1};	--	GO:0016210,naringenin-chalcone synthase activity; GO:0009813,flavonoid biosynthetic process	FAE1/Type III polyketide synthase-like protein
SMil_00004447|size121725-processed-gene-0.20	1.09	1.69	2.3	3.18	3.73	3.37	2.075	1.053	0.00241211	up	--	uncharacterized protein LOC105162643 [Sesamum indicum]	--	SubName: Full=Uncharacterized protein {ECO:0000313|EMBL:PIM97987.1};	--	--	--
SMil_00004461|size121528-processed-gene-0.0	0.04	0.07	0.02	0.45	0.3	0.52	10.529	3.396	3.94699e-08	up	K05387 glutamate receptor, ionotropic, plant | (RefSeq) glutamate receptor 2.7 (A)	PREDICTED: glutamate receptor 2.7-like [Erythranthe guttata]	RecName: Full=Glutamate receptor 2.7; AltName: Full=Ligand-gated ion channel 2.7; Flags: Precursor;	SubName: Full=Uncharacterized protein {ECO:0000313|EMBL:EYU21228.1}; Flags: Fragment;	Glutamate-gated kainate-type ion channel receptor subunit GluR5 and related subunits	GO:0016021,integral component of membrane; GO:0005886,plasma membrane; GO:0005773,vacuole; GO:0005262,calcium channel activity; GO:0008066,glutamate receptor activity; GO:0004970,ionotropic glutamate receptor activity; GO:0006816,calcium ion transport; GO:0019722,calcium-mediated signaling; GO:0071230,cellular response to amino acid stimulus	Ligated ion channel L-glutamate- and glycine-binding site
SMil_00004463|size121528-augustus-gene-0.25	15.6	20.62	25.16	71.82	69.83	75.82	3.622	1.857	1.70878e-42	up	K14638 solute carrier family 15 (peptide/histidine transporter), member 3/4 | (RefSeq) protein NRT1/ PTR FAMILY 5.5 (A)	H+/oligopeptide symporter [Handroanthus impetiginosus]	RecName: Full=Protein NRT1/ PTR FAMILY 5.5; Short=AtNPF5.5;	SubName: Full=H+/oligopeptide symporter {ECO:0000313|EMBL:PIN25040.1};	H+/oligopeptide symporter	GO:0016021,integral component of membrane; GO:0022857,transmembrane transporter activity	POT family
SMil_00004466|size121528-processed-gene-0.11	0.36	0.7	0.46	0.03	0.03	0.18	0.16	-2.645	0.00231985	down	K14638 solute carrier family 15 (peptide/histidine transporter), member 3/4 | (RefSeq) protein NRT1/ PTR FAMILY 5.5 (A)	hypothetical protein MIMGU_mgv1a022939mg, partial [Erythranthe guttata]	RecName: Full=Pleiotropic drug resistance protein 2; AltName: Full=NpPDR2;	SubName: Full=Uncharacterized protein {ECO:0000313|EMBL:EYU40701.1}; Flags: Fragment;	Pleiotropic drug resistance proteins (PDR1-15), ABC superfamily	GO:0016021,integral component of membrane; GO:0005524,ATP binding; GO:0016887,ATPase activity	ABC-2 type transporter
SMil_00004477|size121378-augustus-gene-0.33	0	0	0	0.35	0.55	0.35	40.593	5.343	0.00134257	up	K15046 influenza virus NS1A-binding protein | (RefSeq) LOW QUALITY PROTEIN: uncharacterized protein LOC107413921 (A)	uncharacterized protein LOC105160841 isoform X1 [Sesamum indicum]	RecName: Full=B2 protein;	SubName: Full=Putative ovule protein {ECO:0000313|EMBL:JAP36378.1};	--	--	Development and cell death domain
SMil_00004479|size121378-processed-gene-0.17	0.1	0.44	0.76	0.06	0.03	0.06	0.114	-3.13	0.00318514	down	K11308 histone acetyltransferase MYST1 [EC:2.3.1.48] | (RefSeq) histone acetyltransferase of the MYST family 2 isoform X1 (A)	histone acetyltransferase of the MYST family 2 isoform X1 [Sesamum indicum]	RecName: Full=Putative MYST-like histone acetyltransferase 1; EC=2.3.1.48 {ECO:0000250|UniProtKB:Q9LXD7};	RecName: Full=Histone acetyltransferase {ECO:0000256|RuleBase:RU361211}; EC=2.3.1.48 {ECO:0000256|RuleBase:RU361211};	Histone acetyltransferase (MYST family)	GO:0005634,nucleus; GO:0004402,histone acetyltransferase activity; GO:0046872,metal ion binding; GO:0006355,regulation of transcription, DNA-templated; GO:0006351,transcription, DNA-templated	RNA binding activity-knot of a chromodomain
SMil_00004482|size121378-augustus-gene-0.38	1.25	0.86	1.69	3.36	3.91	4.06	3.049	1.608	1.41944e-09	up	K01568 pyruvate decarboxylase [EC:4.1.1.1] | (RefSeq) pyruvate decarboxylase 2-like (A)	Pyruvate decarboxylase 2 [Dichanthelium oligosanthes]	RecName: Full=Pyruvate decarboxylase 2; Short=NtPDC2; EC=4.1.1.1;	SubName: Full=Pyruvate decarboxylase 2 {ECO:0000313|EMBL:OEL15358.1};	Thiamine pyrophosphate-requiring enzyme	GO:0000287,magnesium ion binding; GO:0004737,pyruvate decarboxylase activity; GO:0030976,thiamine pyrophosphate binding	Thiamine pyrophosphate enzyme, C-terminal TPP binding domain
SMil_00004483|size121378-augustus-gene-0.36	0.38	0	0.33	3.45	5.36	3.09	16.91	4.08	2.10696e-09	up	--	PREDICTED: uncharacterized protein LOC105964624 [Erythranthe guttata]	--	SubName: Full=Uncharacterized protein {ECO:0000313|EMBL:EYU31427.1};	--	--	--
SMil_00004507|size121253-processed-gene-0.16	1.18	1.07	0.32	0	0	0	0.018	-5.813	0.000211539	down	K04392 Ras-related C3 botulinum toxin substrate 1 | (RefSeq) rac-like GTP-binding protein ARAC7 (A)	Ras-related small GTPase, Rho type [Handroanthus impetiginosus]	RecName: Full=Rac-like GTP-binding protein ARAC7; AltName: Full=GTPase protein ROP9;	SubName: Full=Ras-related small GTPase, Rho type {ECO:0000313|EMBL:PIN08307.1};	Ras-related small GTPase, Rho type	GO:0005622,intracellular; GO:0005886,plasma membrane; GO:0005525,GTP binding; GO:0003924,GTPase activity; GO:0009738,abscisic acid-activated signaling pathway; GO:0007264,small GTPase mediated signal transduction	Ras family
SMil_00004597|size120321-processed-gene-0.0	3.48	2.88	3.89	0.87	1.07	1.34	0.327	-1.615	1.08911e-06	down	K09422 transcription factor MYB, plant | (RefSeq) transcription factor MYB44-like (A)	transcription factor MYB44-like [Sesamum indicum]	RecName: Full=Transcription factor MYB73 {ECO:0000303|PubMed:11597504}; AltName: Full=Myb-related protein 73 {ECO:0000303|PubMed:11597504}; Short=AtMYB73 {ECO:0000303|PubMed:11597504};	SubName: Full=R2R3-MYB protein {ECO:0000313|EMBL:AKV71959.1};	Transcription factor, Myb superfamily	GO:0005634,nucleus; GO:0003700,DNA-binding transcription factor activity; GO:0000981,DNA-binding transcription factor activity, RNA polymerase II-specific; GO:0043565,sequence-specific DNA binding; GO:0001135,RNA polymerase II transcription regulator recruiting activity; GO:0044212,transcription regulatory region DNA binding; GO:0030154,cell differentiation; GO:0019760,glucosinolate metabolic pro…	Myb-like DNA-binding domain
SMil_00004698|size119208-processed-gene-0.6	68.23	79.21	88.46	163.89	158.88	153.54	2.062	1.044	1.77514e-25	up	K08900 mitochondrial chaperone BCS1 | (RefSeq) AAA-ATPase At2g46620-like (A)	PREDICTED: probable mitochondrial chaperone BCS1-A [Erythranthe guttata]	RecName: Full=AAA-ATPase At2g46620; EC=3.6.1.3 {ECO:0000250|UniProtKB:Q9FLD5};	SubName: Full=Uncharacterized protein {ECO:0000313|EMBL:EYU38871.1};	AAA+-type ATPase	GO:0016021,integral component of membrane; GO:0005524,ATP binding; GO:0016887,ATPase activity	Holliday junction DNA helicase RuvB P-loop domain
SMil_00004699|size119208-processed-gene-0.9	1.07	1.06	1.39	2.81	2.56	1.76	2.066	1.047	0.00100585	up	K09753 cinnamoyl-CoA reductase [EC:1.2.1.44] | (RefSeq) cinnamoyl-CoA reductase 1-like (A)	cinnamoyl-CoA reductase [Salvia miltiorrhiza]	RecName: Full=Cinnamoyl-CoA reductase 1 {ECO:0000305}; Short=OsCCR1 {ECO:0000303|PubMed:16380417}; EC=1.2.1.44 {ECO:0000269|PubMed:16380417};	SubName: Full=Cinnamoyl-CoA reductase {ECO:0000313|EMBL:AEB69789.1};	Flavonol reductase/cinnamoyl-CoA reductase	GO:0005737,cytoplasm; GO:0016621,cinnamoyl-CoA reductase activity; GO:0050662,coenzyme binding; GO:0006952,defense response; GO:0009809,lignin biosynthetic process	Polysaccharide biosynthesis protein
SMil_00004703|size119208-augustus-gene-0.34	1.72	1.37	1.86	2.63	3.39	3.86	2.035	1.025	2.52171e-05	up	K15015 solute carrier family 32 (vesicular inhibitory amino acid transporter) | (RefSeq) amino acid transporter AVT1H (A)	Amino acid transporter [Handroanthus impetiginosus]	RecName: Full=Amino acid transporter AVT1H {ECO:0000305}; Short=AtAvt1H {ECO:0000303|PubMed:27925655};	SubName: Full=Amino acid transporter {ECO:0000313|EMBL:PIN11643.1};	Amino acid transporters	GO:0016021,integral component of membrane; GO:0015171,amino acid transmembrane transporter activity; GO:0003333,amino acid transmembrane transport	Transmembrane amino acid transporter protein
SMil_00004717|size119070-processed-gene-0.0	136.82	154.36	158.51	425.79	420.56	455.89	2.954	1.563	5.67442e-73	up	K12581 CCR4-NOT transcription complex subunit 7/8 | (RefSeq) probable CCR4-associated factor 1 homolog 11 (A)	probable CCR4-associated factor 1 homolog 11 [Sesamum indicum]	RecName: Full=Probable CCR4-associated factor 1 homolog 11; EC=3.1.13.4;	SubName: Full=mRNA deadenylase subunit {ECO:0000313|EMBL:PIN02822.1}; EC=3.1.13.4 {ECO:0000313|EMBL:PIN02822.1};	mRNA deadenylase subunit	GO:0030015,CCR4-NOT core complex; GO:0005634,nucleus; GO:0000932,P-body; GO:0008408,3'-5' exonuclease activity; GO:0046872,metal ion binding; GO:0004535,poly(A)-specific ribonuclease activity; GO:0003723,RNA binding; GO:0042742,defense response to bacterium; GO:0043928,exonucleolytic nuclear-transcribed mRNA catabolic process involved in deadenylation-dependent decay; GO:0017148,negative regulati…	CAF1 family ribonuclease
SMil_00004738|size118793-processed-gene-0.10	0.56	0.52	0.97	2.3	1.92	2.41	3.297	1.721	1.14148e-05	up	--	hypothetical protein CDL12_23468 [Handroanthus impetiginosus]	--	SubName: Full=Uncharacterized protein {ECO:0000313|EMBL:PIN04001.1};	--	--	--
SMil_00004739|size118793-processed-gene-0.11	1.08	0.91	0.97	2.66	2.7	2.16	2.578	1.366	2.77585e-05	up	--	hypothetical protein CDL12_23468 [Handroanthus impetiginosus]	--	SubName: Full=Uncharacterized protein {ECO:0000313|EMBL:PIN04001.1};	--	--	--
SMil_00004741|size118793-augustus-gene-0.32	16.56	13.62	14.92	4.38	3.78	4.21	0.28	-1.838	5.78699e-18	down	K01047 secretory phospholipase A2 [EC:3.1.1.4] | (RefSeq) probable phospholipase A2 homolog 1 (A)	probable phospholipase A2 homolog 1 [Sesamum indicum]	RecName: Full=Phospholipase A2-gamma; EC=3.1.1.4; AltName: Full=Secretory phospholipase A2-gamma; Short=AtsPLA2-gamma; Flags: Precursor;	SubName: Full=Phospholipase A(2) {ECO:0000313|EMBL:PIN03100.1}; EC=3.1.1.4 {ECO:0000313|EMBL:PIN03100.1};	--	GO:0005783,endoplasmic reticulum; GO:0005576,extracellular region; GO:0005794,Golgi apparatus; GO:0005509,calcium ion binding; GO:0004623,phospholipase A2 activity; GO:0102567,phospholipase A2 activity (consuming 1,2-dipalmitoylphosphatidylcholine); GO:0102568,phospholipase A2 activity consuming 1,2-dioleoylphosphatidylethanolamine); GO:0050482,arachidonic acid secretion; GO:0016042,lipid catabol…	Phospholipase A2
SMil_00004743|size118701-processed-gene-0.3	52.9	60	51.16	179.56	149.81	192.19	3.24	1.696	2.34872e-45	up	K03327 multidrug resistance protein, MATE family | (RefSeq) protein DETOXIFICATION 14-like (A)	uncharacterized protein LOC105177908 [Sesamum indicum]	--	SubName: Full=Uncharacterized protein {ECO:0000313|EMBL:PIN08254.1};	--	--	Domain of unknown function (DUF4228)
SMil_00004760|size118620-augustus-gene-0.43	0.47	0.67	0.56	1.49	1.39	1.23	2.483	1.312	0.00127403	up	K09422 transcription factor MYB, plant | (RefSeq) myb-related protein Myb4 (A)	MYB-related transcription factor [Salvia miltiorrhiza]	RecName: Full=Transcription factor MYB4 {ECO:0000305}; AltName: Full=Myb-related protein 4 {ECO:0000305}; Short=OsMyb4 {ECO:0000303|PubMed:14675437}; AltName: Full=Transcription factor RLTR1 {ECO:0000312|EMBL:AAP92750.1};	SubName: Full=MYB-related transcription factor {ECO:0000313|EMBL:AGN52057.1};	Transcription factor, Myb superfamily	GO:0005634,nucleus; GO:0000981,DNA-binding transcription factor activity, RNA polymerase II-specific; GO:0043565,sequence-specific DNA binding; GO:0001135,RNA polymerase II transcription regulator recruiting activity; GO:0044212,transcription regulatory region DNA binding; GO:0030154,cell differentiation; GO:0045893,positive regulation of transcription, DNA-templated; GO:0006357,regulation of tra…	Domain of unknown function (DUF4211)
SMil_00004768|size118620-augustus-gene-0.49	2.04	1.26	2.04	0.59	0.67	0.78	0.388	-1.364	0.000106924	down	K17964 leucine-rich PPR motif-containing protein, mitochondrial | (RefSeq) pentatricopeptide repeat-containing protein At5g65560-like (A)	PREDICTED: pentatricopeptide repeat-containing protein At1g62910-like [Erythranthe guttata]	RecName: Full=Pentatricopeptide repeat-containing protein At3g22470, mitochondrial; Flags: Precursor;	SubName: Full=Uncharacterized protein {ECO:0000313|EMBL:EYU19293.1};	FOG: PPR repeat	GO:0043231,intracellular membrane-bounded organelle; GO:0005739,mitochondrion; GO:0004519,endonuclease activity; GO:0003723,RNA binding; GO:0009451,RNA modification	Glycosyl transferase family 4 group
SMil_00004772|size118620-augustus-gene-0.53	5.33	7.83	6.23	2.08	3.39	1.77	0.381	-1.393	4.76695e-07	down	K01183 chitinase [EC:3.2.1.14] | (RefSeq) endochitinase EP3-like (A)	unnamed protein product [Coffea canephora]	RecName: Full=Chitinase 5; EC=3.2.1.14; AltName: Full=Class IV chitinase a; Short=OsChia4a; AltName: Full=Pathogenesis related (PR)-3 chitinase 5; Flags: Precursor;	SubName: Full=Uncharacterized protein {ECO:0000313|EMBL:CDP10829.1};	Predicted chitinase	GO:0008061,chitin binding; GO:0004568,chitinase activity; GO:0016998,cell wall macromolecule catabolic process; GO:0006032,chitin catabolic process; GO:0006952,defense response; GO:0000272,polysaccharide catabolic process	Chitin recognition protein
SMil_00004776|size118620-augustus-gene-0.56	1.21	0.99	1.15	2.93	2.43	2.31	2.335	1.224	0.000417435	up	K01183 chitinase [EC:3.2.1.14] | (RefSeq) endochitinase EP3-like (A)	putative chitinase [Handroanthus impetiginosus]	RecName: Full=Chitinase 5; EC=3.2.1.14; AltName: Full=Class IV chitinase a; Short=OsChia4a; AltName: Full=Pathogenesis related (PR)-3 chitinase 5; Flags: Precursor;	SubName: Full=Putative chitinase {ECO:0000313|EMBL:PIN15006.1}; EC=3.2.1.14 {ECO:0000313|EMBL:PIN15006.1};	Predicted chitinase	GO:0008061,chitin binding; GO:0004568,chitinase activity; GO:0016998,cell wall macromolecule catabolic process; GO:0006032,chitin catabolic process; GO:0006952,defense response; GO:0000272,polysaccharide catabolic process	Chitinase class I
SMil_00004793|size118481-augustus-gene-0.30	0.09	0.15	0.03	0.41	0.33	0.48	4.705	2.234	0.000865039	up	K00512 steroid 17alpha-monooxygenase / 17alpha-hydroxyprogesterone deacetylase [EC:1.14.14.19 1.14.14.32] | (RefSeq) cytochrome P450 71D10-like (A)	cytochrome P450 [Salvia miltiorrhiza]	RecName: Full=Cytochrome P450 71D10; EC=1.14.-.-;	SubName: Full=Cytochrome P450 {ECO:0000313|EMBL:ACR57218.1};	Cytochrome P450 CYP2 subfamily	GO:0016020,membrane; GO:0020037,heme binding; GO:0005506,iron ion binding; GO:0016709,oxidoreductase activity, acting on paired donors, with incorporation or reduction of molecular oxygen, NAD(P)H as one donor, and incorporation of one atom of oxygen; GO:0044550,secondary metabolite biosynthetic process	Cytochrome P450
SMil_00004799|size118481-processed-gene-0.25	4.35	3.91	6.23	13.64	14.49	13.55	2.94	1.556	1.18266e-16	up	K09286 EREBP-like factor | (RefSeq) dehydration-responsive element-binding protein 1A-like (A)	hypothetical protein MIMGU_mgv1a019138mg [Erythranthe guttata]	RecName: Full=Ethylene-responsive transcription factor ERF025;	SubName: Full=Uncharacterized protein {ECO:0000313|EMBL:EYU38993.1};	--	GO:0005634,nucleus; GO:0003700,DNA-binding transcription factor activity; GO:0043565,sequence-specific DNA binding; GO:0044212,transcription regulatory region DNA binding; GO:0050832,defense response to fungus; GO:0009873,ethylene-activated signaling pathway; GO:0019760,glucosinolate metabolic process; GO:0006351,transcription, DNA-templated	AP2 domain
SMil_00004869|size118142-augustus-gene-0.32	0	0	0	0.08	0.08	0.08	28.9	4.853	0.00759269	up	--	PREDICTED: uncharacterized protein LOC108660465 isoform X2 [Theobroma cacao]	--	SubName: Full=Uncharacterized protein {ECO:0000313|EMBL:EOY00555.1};	--	GO:0008234,cysteine-type peptidase activity	Ulp1 protease family, C-terminal catalytic domain
SMil_00004888|size117770-augustus-gene-0.33	1.17	1.07	0.88	2.53	2.51	4.41	3.087	1.626	1.10145e-05	up	K13457 disease resistance protein RPM1 | (RefSeq) putative late blight resistance protein homolog R1B-14 (A)	hypothetical protein MIMGU_mgv1a019841mg [Erythranthe guttata]	--	SubName: Full=Uncharacterized protein {ECO:0000313|EMBL:EYU21828.1};	--	GO:0043531,ADP binding; GO:0006952,defense response	--
SMil_00004904|size117620-processed-gene-0.26	1.43	1.63	1.92	3.61	4.35	3.29	2.307	1.206	2.33948e-09	up	K15363 fanconi-associated nuclease 1 [EC:3.1.21.- 3.1.4.1] | (RefSeq) fanconi-associated nuclease 1 homolog (A)	hypothetical protein MIMGU_mgv1a002450mg [Erythranthe guttata]	RecName: Full=Probable metal-nicotianamine transporter YSL7; AltName: Full=Protein YELLOW STRIPE LIKE 7; Short=AtYSL7;	SubName: Full=Uncharacterized protein {ECO:0000313|EMBL:EYU39420.1};	--	GO:0016021,integral component of membrane; GO:0005886,plasma membrane; GO:0022857,transmembrane transporter activity	OPT oligopeptide transporter protein
SMil_00004946|size117075-augustus-gene-0.32	0.52	0.19	0.16	1.92	2.22	1.06	6.033	2.593	4.18717e-07	up	K04733 interleukin-1 receptor-associated kinase 4 [EC:2.7.11.1] | (RefSeq) probable inactive receptor kinase At4g23740 (A)	probably inactive receptor-like protein kinase At5g41680 [Sesamum indicum]	RecName: Full=Probable inactive receptor kinase At5g53320; Flags: Precursor;	SubName: Full=Serine/threonine protein kinase {ECO:0000313|EMBL:PIN03913.1}; EC=2.7.11.1 {ECO:0000313|EMBL:PIN03913.1};	Serine/threonine protein kinase	GO:0016021,integral component of membrane; GO:0005886,plasma membrane; GO:0005524,ATP binding; GO:0004672,protein kinase activity	Protein kinase domain
SMil_00004974|size116801-processed-gene-0.20	1.11	1.15	0.52	2.34	2.4	1.81	2.399	1.262	0.000754588	up	K10880 DNA-repair protein XRCC3 | (RefSeq) DNA repair protein XRCC3 homolog (A)	PREDICTED: DNA repair protein XRCC3 homolog [Erythranthe guttata]	RecName: Full=DNA repair protein XRCC3 homolog; AltName: Full=X-ray repair cross-complementing protein 3 homolog; Short=AtXRCC3;	SubName: Full=Uncharacterized protein {ECO:0000313|EMBL:EYU42410.1};	DNA repair protein RHP57	GO:0033063,Rad51B-Rad51C-Rad51D-XRCC2 complex; GO:0005657,replication fork; GO:0005524,ATP binding; GO:0008094,DNA-dependent ATPase activity; GO:0003690,double-stranded DNA binding; GO:0000400,four-way junction DNA binding; GO:0000150,recombinase activity; GO:0003697,single-stranded DNA binding; GO:0006302,double-strand break repair; GO:0045003,double-strand break repair via synthesis-dependent s…	AAA domain
SMil_00004979|size116788-processed-gene-0.4	13.06	15.14	8.75	27.21	20.99	25.7	2.034	1.024	5.35069e-07	up	K03006 DNA-directed RNA polymerase II subunit RPB1 [EC:2.7.7.6] | (RefSeq) early nodulin-like protein 2 (A)	hypothetical protein CDL12_26947 [Handroanthus impetiginosus]	RecName: Full=Lamin-like protein; Flags: Precursor;	SubName: Full=Uncharacterized protein {ECO:0000313|EMBL:PIN00551.1};	--	GO:0031225,anchored component of membrane; GO:0046658,anchored component of plasma membrane; GO:0005886,plasma membrane; GO:0005773,vacuole; GO:0009055,electron transfer activity	Plastocyanin-like domain
SMil_00004986|size116706-augustus-gene-0.40	1.07	0.61	0.7	2.04	1.69	1.47	2.232	1.158	0.000887481	up	K00679 phospholipid:diacylglycerol acyltransferase [EC:2.3.1.158] | (RefSeq) hypothetical protein (A)	PREDICTED: GDSL esterase/lipase At5g03820-like [Nicotiana tomentosiformis]	RecName: Full=GDSL esterase/lipase At5g03820; EC=3.1.1.-; AltName: Full=Extracellular lipase At5g03820; Flags: Precursor;	SubName: Full=GDSL esterase/lipase At5g03820-like isoform X1 {ECO:0000313|RefSeq:XP_016480599.1};	--	GO:0005576,extracellular region; GO:0016298,lipase activity; GO:0016042,lipid catabolic process	GDSL-like Lipase/Acylhydrolase
SMil_00004988|size116706-augustus-gene-0.42	4.86	6.51	7.96	1.57	1.78	1.03	0.231	-2.111	3.23513e-18	down	--	uncharacterized protein LOC110699556 isoform X2 [Chenopodium quinoa]	--	--	--	--	--
SMil_00005034|size116302-augustus-gene-0.32	0.05	0.11	0.09	0.35	0.37	0.3	4.302	2.105	0.00318966	up	K06067 histone deacetylase 1/2 [EC:3.5.1.98] | (RefSeq) histone deacetylase 19 isoform X1 (A)	histone deacetylase 19 isoform X1 [Sesamum indicum]	RecName: Full=Histone deacetylase 19 {ECO:0000303|PubMed:12466527}; Short=AtHD1 {ECO:0000303|PubMed:11134508}; Short=HD; EC=3.5.1.98 {ECO:0000269|PubMed:16699543};	RecName: Full=Histone deacetylase {ECO:0000256|PIRNR:PIRNR037913, ECO:0000256|SAAS:SAAS00894283}; EC=3.5.1.98 {ECO:0000256|PIRNR:PIRNR037913, ECO:0000256|SAAS:SAAS00894283};	Histone deacetylase complex, catalytic component RPD3	GO:0000118,histone deacetylase complex; GO:0005634,nucleus; GO:0004407,histone deacetylase activity; GO:0032041,NAD-dependent histone deacetylase activity (H3-K14 specific); GO:0009294,DNA mediated transformation; GO:0016573,histone acetylation; GO:0009861,jasmonic acid and ethylene-dependent systemic resistance; GO:0045892,negative regulation of transcription, DNA-templated; GO:0009405,pathogene…	Histone deacetylase domain
SMil_00005041|size116295-processed-gene-0.20	0	0	0	0.21	0.14	0.3	28.782	4.847	0.0083336	up	K13065 shikimate O-hydroxycinnamoyltransferase [EC:2.3.1.133] | (RefSeq) vinorine synthase (A)	Vinorine synthase [Handroanthus impetiginosus]	RecName: Full=Salutaridinol 7-O-acetyltransferase {ECO:0000303|PubMed:11404355}; Short=salAT {ECO:0000303|PubMed:11404355}; EC=2.3.1.150 {ECO:0000269|PubMed:11404355, ECO:0000269|PubMed:8537369};	SubName: Full=Vinorine synthase {ECO:0000313|EMBL:PIN26397.1}; EC=2.3.1.160 {ECO:0000313|EMBL:PIN26397.1};	--	GO:0047180,salutaridinol 7-O-acetyltransferase activity; GO:0009820,alkaloid metabolic process	Transferase family
SMil_00005042|size116295-augustus-gene-0.26	7.52	8.59	7.87	26.94	26.64	27.56	3.449	1.786	1.79822e-77	up	K15078 structure-specific endonuclease subunit SLX1 [EC:3.6.1.-] | (RefSeq) putative disease resistance protein RGA1 (A)	disease resistance protein RGA2 [Sesamum indicum]	RecName: Full=Putative disease resistance protein RGA4; AltName: Full=RGA4-blb;	SubName: Full=Uncharacterized protein {ECO:0000313|EMBL:EYU21310.1};	Apoptotic ATPase	GO:0043531,ADP binding; GO:0005524,ATP binding; GO:0006952,defense response	AAA ATPase domain
SMil_00005069|size115861-augustus-gene-0.33	0.46	0.53	0.42	2.06	2.8	2.23	5.144	2.363	1.82877e-15	up	K15014 solute carrier family 29 (equilibrative nucleoside transporter), member 1/2/3 | (RefSeq) equilibrative nucleotide transporter 3 isoform X1 (A)	equilibrative nucleotide transporter 3 isoform X2 [Sesamum indicum]	RecName: Full=Equilibrative nucleotide transporter 3; Short=AtENT3; AltName: Full=Nucleoside transporter ENT3; AltName: Full=Protein FLUOROURIDINE RESISTANT 1;	SubName: Full=Nucleoside transporter {ECO:0000313|EMBL:PIN00778.1};	Nucleoside transporter	GO:0016021,integral component of membrane; GO:0005886,plasma membrane; GO:0005337,nucleoside transmembrane transporter activity; GO:0015858,nucleoside transport	Major Facilitator Superfamily
SMil_00005107|size115756-augustus-gene-0.20	0.02	0	0.02	1.28	0.39	0.44	52.92	5.726	1.80433e-12	up	K01535 H+-transporting ATPase [EC:3.6.3.6] | (RefSeq) plasma membrane ATPase 1-like (A)	hypothetical protein MIMGU_mgv1a024366mg [Erythranthe guttata]	RecName: Full=ATPase 11, plasma membrane-type; EC=3.6.3.6; AltName: Full=Proton pump 11;	RecName: Full=Plasma membrane ATPase {ECO:0000256|RuleBase:RU362083}; EC=3.6.3.6 {ECO:0000256|RuleBase:RU362083};	Plasma membrane H+-transporting ATPase	GO:0016021,integral component of membrane; GO:0016020,membrane; GO:0005886,plasma membrane; GO:0005524,ATP binding; GO:0008553,proton-exporting ATPase activity, phosphorylative mechanism; GO:0046872,metal ion binding; GO:0006754,ATP biosynthetic process	haloacid dehalogenase-like hydrolase
SMil_00005136|size115423-processed-gene-0.13	133.69	155.65	184.68	408.02	413.36	426.54	2.689	1.427	4.56194e-41	up	K08679 UDP-glucuronate 4-epimerase [EC:5.1.3.6] | (RefSeq) UDP-glucuronate 4-epimerase 1 (A)	UDP-glucuronate 4-epimerase 1 [Sesamum indicum]	RecName: Full=UDP-glucuronate 4-epimerase 1; EC=5.1.3.6; AltName: Full=UDP-glucuronic acid epimerase 1; Short=AtUGlcAE3;	SubName: Full=UDP-glucose 4-epimerase/UDP-sulfoquinovose synthase {ECO:0000313|EMBL:PIN02605.1}; EC=5.1.3.6 {ECO:0000313|EMBL:PIN02605.1};	UDP-glucose 4-epimerase/UDP-sulfoquinovose synthase	GO:0005768,endosome; GO:0005794,Golgi apparatus; GO:0032580,Golgi cisterna membrane; GO:0016021,integral component of membrane; GO:0005802,trans-Golgi network; GO:0050378,UDP-glucuronate 4-epimerase activity; GO:0050832,defense response to fungus; GO:0050829,defense response to Gram-negative bacterium; GO:0033481,galacturonate biosynthetic process	short chain dehydrogenase
SMil_00005151|size115314-augustus-gene-0.23	0.17	0.13	0.36	0.77	0.73	0.68	3.345	1.742	7.3337e-05	up	K20298 vacuolar protein sorting-associated protein 52 | (RefSeq) vacuolar protein sorting-associated protein 52 A (A)	vacuolar protein sorting-associated protein 52 A [Sesamum indicum]	RecName: Full=Vacuolar protein sorting-associated protein 52 A; Short=AtVPS52; AltName: Full=ARE1-like protein POK; AltName: Full=Protein POKY POLLEN TUBE; AltName: Full=Protein T-DNA TRANSMISSION DEFECT 8;	SubName: Full=Uncharacterized protein {ECO:0000313|EMBL:EYU31644.1};	Vacuolar sorting protein VPS52/suppressor of actin Sac2	GO:0005829,cytosol; GO:0012505,endomembrane system; GO:0010008,endosome membrane; GO:0000938,GARP complex; GO:0005794,Golgi apparatus; GO:0000139,Golgi membrane; GO:0017137,Rab GTPase binding; GO:0019905,syntaxin binding; GO:0032456,endocytic recycling; GO:0006896,Golgi to vacuole transport; GO:0009860,pollen tube growth; GO:0015031,protein transport; GO:0042147,retrograde transport, endosome to …	Exocyst complex component Sec3
SMil_00005157|size115206-processed-gene-0.28	4.97	7.18	5.32	27.47	27.33	30.01	4.949	2.307	2.31471e-62	up	K04733 interleukin-1 receptor-associated kinase 4 [EC:2.7.11.1] | (RefSeq) serine/threonine-protein kinase-like protein CCR4 (A)	PREDICTED: serine/threonine-protein kinase-like protein CCR4 [Erythranthe guttata]	RecName: Full=Serine/threonine-protein kinase-like protein CCR4; EC=2.7.11.1; AltName: Full=CRINKLY 4-related kinase 1; Short=AtCRK1; AltName: Full=Protein CRINKLY 4 RELATED 4; Short=AtCCR4; Flags: Precursor;	SubName: Full=Uncharacterized protein {ECO:0000313|EMBL:EYU22822.1};	Serine/threonine protein kinase	GO:0016021,integral component of membrane; GO:0005524,ATP binding; GO:0042803,protein homodimerization activity; GO:0004672,protein kinase activity; GO:0004674,protein serine/threonine kinase activity	Phosphotransferase enzyme family
SMil_00005172|size115153-augustus-gene-0.29	0.37	0.55	0.26	0	0	0	0.022	-5.537	0.000529385	down	K22807 werner syndrome-like exonuclease [EC:3.1.11.-] | (RefSeq) Werner Syndrome-like exonuclease (A)	DNA helicase [Handroanthus impetiginosus]	RecName: Full=Werner Syndrome-like exonuclease; EC=3.1.-.-;	SubName: Full=DNA helicase {ECO:0000313|EMBL:PIN18009.1}; EC=3.6.4.12 {ECO:0000313|EMBL:PIN18009.1};	Predicted 3'-5' exonuclease	GO:0005634,nucleus; GO:0008408,3'-5' exonuclease activity; GO:0003677,DNA binding; GO:0046872,metal ion binding	3'-5' exonuclease
SMil_00005191|size114950-augustus-gene-0.31	1.64	2.09	2.04	0.61	0.59	0.49	0.3	-1.735	4.43648e-09	down	K14963 COMPASS component SWD3 | (RefSeq) uncharacterized protein LOC100217300 (A)	transcriptional corepressor LEUNIG-like [Sesamum indicum]	RecName: Full=Transcriptional corepressor LEUNIG_HOMOLOG; AltName: Full=Protein MUCILAGE-MODIFIED 1 {ECO:0000303|PubMed:11706181};	SubName: Full=LisH dimerization motif,WD40/YVTN repeat-like-containing domain isoform 2 {ECO:0000313|EMBL:EOY28211.1};	WD40 repeat-containing protein	GO:0005634,nucleus; GO:0003713,transcription coactivator activity; GO:0030154,cell differentiation; GO:0006974,cellular response to DNA damage stimulus; GO:0071217,cellular response to external biotic stimulus; GO:0009793,embryo development ending in seed dormancy; GO:0009908,flower development; GO:0010393,galacturonan metabolic process; GO:0010073,meristem maintenance; GO:0010192,mucilage biosyn…	Eukaryotic translation initiation factor eIF2A
SMil_00005218|size114655-augustus-gene-0.29	34.31	25.42	21.24	60.46	52.68	51.44	2.068	1.048	1.88914e-11	up	K07407 alpha-galactosidase [EC:3.2.1.22] | (RefSeq) alpha-galactosidase 1-like isoform X1 (A)	alpha-galactosidase 1-like isoform X1 [Sesamum indicum]	RecName: Full=Alpha-galactosidase 1 {ECO:0000303|PubMed:15034167}; Short=AtAGAL1 {ECO:0000303|PubMed:15034167}; EC=3.2.1.22 {ECO:0000250|UniProtKB:Q9FXT4}; AltName: Full=Alpha-D-galactoside galactohydrolase 1 {ECO:0000305}; AltName: Full=Melibiase 1 {ECO:0000305}; Flags: Precursor;	RecName: Full=Alpha-galactosidase {ECO:0000256|RuleBase:RU361168}; EC=3.2.1.22 {ECO:0000256|RuleBase:RU361168}; AltName: Full=Melibiase {ECO:0000256|RuleBase:RU361168};	Alpha-D-galactosidase (melibiase)	GO:0048046,apoplast; GO:0005618,cell wall; GO:0009505,plant-type cell wall; GO:0052692,raffinose alpha-galactosidase activity; GO:0005975,carbohydrate metabolic process; GO:0071555,cell wall organization	Alpha galactosidase A C-terminal beta sandwich domain
SMil_00005259|size114343-processed-gene-0.14	5.61	6.09	4.05	11.12	7.69	12.19	2.003	1.002	0.000613685	up	K00679 phospholipid:diacylglycerol acyltransferase [EC:2.3.1.158] | (RefSeq) hypothetical protein (A)	hypothetical protein MIMGU_mgv1a0249802mg, partial [Erythranthe guttata]	RecName: Full=GDSL esterase/lipase At5g42170; EC=3.1.1.-; AltName: Full=Extracellular lipase At5g42170; Flags: Precursor;	SubName: Full=Uncharacterized protein {ECO:0000313|EMBL:EYU36800.1}; Flags: Fragment;	--	GO:0005576,extracellular region; GO:0016788,hydrolase activity, acting on ester bonds; GO:0016042,lipid catabolic process	--
SMil_00005279|size114209-augustus-gene-0.30	5.03	6.07	5.05	10.59	11.49	9.98	2.023	1.016	3.01688e-14	up	--	F-box protein At1g61340-like [Sesamum indicum]	RecName: Full=F-box protein At1g61340;	SubName: Full=Uncharacterized protein {ECO:0000313|EMBL:PIN18576.1};	--	--	F-box-like
SMil_00005294|size114205-augustus-gene-0.29	4.3	4.29	4.05	1.31	1.05	0.9	0.263	-1.925	4.95887e-10	down	--	organ-specific protein S2-like [Sesamum indicum]	RecName: Full=Organ-specific protein S2;	SubName: Full=Epicotyl-specific tissue protein {ECO:0000313|EMBL:ABD98040.1}; Flags: Fragment;	--	--	Organ specific protein
SMil_00005300|size114145-augustus-gene-0.38	1.89	1.73	3	4.36	5.18	4.8	2.216	1.148	1.82281e-06	up	K00679 phospholipid:diacylglycerol acyltransferase [EC:2.3.1.158] | (RefSeq) hypothetical protein (A)	hypothetical protein MIMGU_mgv1a008629mg [Erythranthe guttata]	RecName: Full=GDSL esterase/lipase At5g45670; EC=3.1.1.-; AltName: Full=Extracellular lipase At5g45670; Flags: Precursor;	SubName: Full=Uncharacterized protein {ECO:0000313|EMBL:EYU28141.1};	--	GO:0005576,extracellular region; GO:0016788,hydrolase activity, acting on ester bonds; GO:0016042,lipid catabolic process	GDSL-like Lipase/Acylhydrolase
SMil_00005318|size114114-processed-gene-0.33	0.22	0.31	0.66	1.94	1.79	1.42	4.413	2.142	0.000570786	up	K13448 calcium-binding protein CML | (RefSeq) probable calcium-binding protein CML13 (A)	probable calcium-binding protein CML13 [Sesamum indicum]	RecName: Full=Probable calcium-binding protein CML13; AltName: Full=Calmodulin-like protein 13;	SubName: Full=probable calcium-binding protein CML13 {ECO:0000313|RefSeq:XP_009782653.1};	Calmodulin and related proteins (EF-Hand superfamily)	GO:0005737,cytoplasm; GO:0005829,cytosol; GO:0005634,nucleus; GO:0005886,plasma membrane; GO:0005509,calcium ion binding	EF-hand domain
SMil_00005319|size114114-processed-gene-0.12	32.06	27.89	35.67	75.14	60.05	67.86	2.169	1.117	9.50986e-21	up	K09287 RAV-like factor | (RefSeq) AP2/ERF and B3 domain-containing transcription factor RAV1-like (A)	hypothetical protein CDL12_03590 [Handroanthus impetiginosus]	RecName: Full=AP2/ERF and B3 domain-containing transcription repressor TEM1; AltName: Full=Protein TEMPRANILLO 1; AltName: Full=RAV1-like ethylene-responsive transcription factor TEM1;	SubName: Full=Uncharacterized protein {ECO:0000313|EMBL:PIN23681.1};	--	GO:0005634,nucleus; GO:0003677,DNA binding; GO:0003700,DNA-binding transcription factor activity; GO:0009873,ethylene-activated signaling pathway; GO:0048573,photoperiodism, flowering; GO:0006351,transcription, DNA-templated	AP2 domain
SMil_00005398|size112986-augustus-gene-0.20	0.07	0.06	0.19	0.67	0.85	0.55	6.691	2.742	2.52787e-07	up	K03549 KUP system potassium uptake protein | (RefSeq) potassium transporter 5 (A)	hypothetical protein CDL12_22088 [Handroanthus impetiginosus]	RecName: Full=Potassium transporter 5; Short=AtHAK1; Short=AtHAK5; Short=AtPOT5;	RecName: Full=Potassium transporter {ECO:0000256|RuleBase:RU321113};	--	GO:0016021,integral component of membrane; GO:0016020,membrane; GO:0005886,plasma membrane; GO:0015079,potassium ion transmembrane transporter activity; GO:0009674,potassium:sodium symporter activity; GO:0010107,potassium ion import	K+ potassium transporter
SMil_00005405|size112986-processed-gene-0.13	0.39	0.55	0.78	1.25	1.25	1.03	2.109	1.077	0.000490552	up	K10767 mRNA N6-methyladenine demethylase [EC:1.14.11.53] | (RefSeq) RNA demethylase ALKBH5-like (A)	uncharacterized protein LOC105165276 [Sesamum indicum]	--	SubName: Full=Uncharacterized protein {ECO:0000313|EMBL:PIM98267.1};	Uncharacterized conserved protein	--	2OG-Fe(II) oxygenase superfamily
SMil_00005413|size112983-processed-gene-0.16	78.11	76.67	60.92	216.86	209.11	182.9	2.874	1.523	4.90801e-30	up	--	hypothetical protein MIMGU_mgv1a022715mg [Erythranthe guttata]	--	SubName: Full=Uncharacterized protein {ECO:0000313|EMBL:EYU44281.1};	--	--	--
SMil_00005479|size112696-processed-gene-0.13	63.63	69.46	69.61	238.49	207.05	233.68	3.419	1.774	1.62863e-71	up	--	PREDICTED: sigma factor binding protein 1, chloroplastic-like [Erythranthe guttata]	RecName: Full=Sigma factor binding protein 1, chloroplastic; Short=AtsibI; Short=Sigma factor binding protein I; AltName: Full=SigA binding protein; AltName: Full=VQ motif-containing protein 23 {ECO:0000303|PubMed:22535423}; Short=AtVQ23 {ECO:0000303|PubMed:22535423}; Flags: Precursor;	SubName: Full=Uncharacterized protein {ECO:0000313|EMBL:EYU42924.1};	--	GO:0009507,chloroplast; GO:0005634,nucleus; GO:0071482,cellular response to light stimulus; GO:0009816,defense response to bacterium, incompatible interaction; GO:0051091,positive regulation of DNA-binding transcription factor activity	VQ motif
SMil_00005486|size112683-augustus-gene-0.33	0.69	1.03	0.71	2.52	3.09	1.63	3.038	1.603	1.06358e-05	up	--	PREDICTED: uncharacterized protein LOC109179979 [Ipomoea nil]	--	--	--	--	Plant transposase (Ptta/En/Spm family)
SMil_00005490|size112541-augustus-gene-0.29	1.84	1.96	2.11	0.6	0.95	0.84	0.41	-1.285	3.59219e-07	down	K14293 importin subunit beta-1 | (RefSeq) importin subunit beta-1-like (A)	importin subunit beta-1 [Dorcoceras hygrometricum]	RecName: Full=Importin subunit beta-1 {ECO:0000305}; AltName: Full=Karyopherin subunit beta-1; Short=ATKPNB1 {ECO:0000303|PubMed:23582042};	SubName: Full=Armadillo-like helical {ECO:0000313|EMBL:KVI11414.1};	Karyopherin (importin) beta 1	GO:0009507,chloroplast; GO:0005737,cytoplasm; GO:0031965,nuclear membrane; GO:0034399,nuclear periphery; GO:0005634,nucleus; GO:0008139,nuclear localization sequence binding; GO:0008565,protein transporter activity; GO:0008536,Ran GTPase binding; GO:0006607,NLS-bearing protein import into nucleus; GO:0006606,protein import into nucleus; GO:0000060,protein import into nucleus, translocation; GO:00…	Armadillo/beta-catenin-like repeat
SMil_00005492|size112541-augustus-gene-0.32	32.25	29.23	31.17	10.72	11.73	11.97	0.379	-1.401	1.39606e-37	down	K09841 xanthoxin dehydrogenase [EC:1.1.1.288] | (RefSeq) xanthoxin dehydrogenase (A)	short chain alcohol dehydrogenase [Dorcoceras hygrometricum]	RecName: Full=Xanthoxin dehydrogenase; EC=1.1.1.288; AltName: Full=Protein GLUCOSE INSENSITIVE 1; AltName: Full=Protein IMPAIRED SUCROSE INDUCTION 4; AltName: Full=Protein SALOBRENO 3; AltName: Full=Protein SALT RESISTANT 1; AltName: Full=Protein SUGAR INSENSITIVE 4; AltName: Full=Short-chain alcohol dehydrogenase ABA2; AltName: Full=Short-chain dehydrogenase reductase 1; Short=AtSDR1; AltName: F…	SubName: Full=Uncharacterized protein {ECO:0000313|EMBL:EYU42960.1};	Reductases with broad range of substrate specificities	GO:0005829,cytosol; GO:0004022,alcohol dehydrogenase (NAD) activity; GO:0010301,xanthoxin dehydrogenase activity; GO:0009688,abscisic acid biosynthetic process; GO:0006561,proline biosynthetic process; GO:0010115,regulation of abscisic acid biosynthetic process; GO:0009750,response to fructose; GO:0009408,response to heat; GO:0009414,response to water deprivation; GO:0010182,sugar mediated signal…	KR domain
SMil_00005493|size112541-processed-gene-0.22	141.75	134.96	88.42	318.71	284.71	285.98	2.476	1.308	1.08248e-17	up	--	hypothetical protein CDL12_27424 [Handroanthus impetiginosus]	--	SubName: Full=Uncharacterized protein {ECO:0000313|EMBL:PIN00075.1};	U4/U6-associated splicing factor PRP4	--	--
SMil_00005523|size112301-augustus-gene-0.28	17.52	19.39	18.92	37.38	38.09	36.58	2.047	1.034	3.54206e-25	up	K00679 phospholipid:diacylglycerol acyltransferase [EC:2.3.1.158] | (RefSeq) hypothetical protein (A)	Triacylglycerol lipase [Handroanthus impetiginosus]	RecName: Full=GDSL esterase/lipase At5g33370; EC=3.1.1.-; AltName: Full=Extracellular lipase At5g33370; Flags: Precursor;	SubName: Full=Triacylglycerol lipase {ECO:0000313|EMBL:PIN17283.1}; EC=3.1.1.3 {ECO:0000313|EMBL:PIN17283.1};	--	GO:0005576,extracellular region; GO:0016788,hydrolase activity, acting on ester bonds; GO:0042335,cuticle development; GO:0016042,lipid catabolic process	GDSL-like Lipase/Acylhydrolase family
SMil_00005533|size112161-processed-gene-0.3	0.35	0.59	0.35	0.11	0.07	0.07	0.196	-2.351	0.00211292	down	K03283 heat shock 70kDa protein 1/2/6/8 | (RefSeq) heat shock cognate 70 kDa protein 2 (A)	heat shock cognate 70 kda protein [Quercus suber]	RecName: Full=Heat shock cognate 70 kDa protein 2;	SubName: Full=Heat shock 70 {ECO:0000313|EMBL:AEO13403.1}; Flags: Fragment;	Molecular chaperones HSP70/HSC70, HSP70 superfamily	GO:0005524,ATP binding	Hsp70 protein
SMil_00005538|size111962-processed-gene-0.0	2.18	2.94	2.66	5.93	4.32	5.41	2.06	1.043	7.6061e-05	up	K13993 HSP20 family protein | (RefSeq) 22.0 kDa heat shock protein-like (A)	22.0 kDa heat shock protein-like [Sesamum indicum]	RecName: Full=22.0 kDa heat shock protein; Short=AtHsp22.0; Flags: Precursor;	SubName: Full=Uncharacterized protein {ECO:0000313|EMBL:EYU35046.1}; Flags: Fragment;	Molecular chaperone (small heat-shock protein Hsp26/Hsp42)	GO:0005783,endoplasmic reticulum; GO:0009408,response to heat	HSP20-like domain found in ArsA
SMil_00005612|size111466-augustus-gene-0.34	1.24	0.98	1.78	4.98	5.03	4.51	3.711	1.892	9.43672e-09	up	K02152 V-type H+-transporting ATPase subunit G | (RefSeq) V-type proton ATPase subunit G-like (A)	Vacuolar H+-ATPase V1 sector, subunit G [Handroanthus impetiginosus]	RecName: Full=V-type proton ATPase subunit G; Short=V-ATPase subunit G; AltName: Full=Vacuolar proton pump subunit G;	RecName: Full=V-type proton ATPase subunit G {ECO:0000256|RuleBase:RU364019};	Vacuolar H+-ATPase V1 sector, subunit G	GO:0016471,vacuolar proton-transporting V-type ATPase complex; GO:0042626,ATPase activity, coupled to transmembrane movement of substances; GO:0003723,RNA binding; GO:0015992,NA	Vacuolar (H+)-ATPase G subunit
SMil_00005617|size111415-augustus-gene-0.34	0.89	1.02	0.9	0.13	0.16	0.24	0.191	-2.385	3.54857e-06	down	--	--	--	--	--	--	--
SMil_00005679|size111091-processed-gene-0.0	0.97	2.16	2.16	0.06	0.18	0.12	0.067	-3.892	1.8348e-10	down	K21994 LOB domain-containing protein 18 | (RefSeq) hypothetical protein (A)	PREDICTED: LOB domain-containing protein 15 [Ricinus communis]	RecName: Full=LOB domain-containing protein 15; AltName: Full=ASYMMETRIC LEAVES 2-like protein 11; Short=AS2-like protein 11;	SubName: Full=LOB domain-containing protein, putative {ECO:0000313|EMBL:EEF41546.1};	--	GO:0005634,nucleus	Lateral organ boundaries (LOB) domain
SMil_00005709|size110864-augustus-gene-0.39	0.62	1.21	1.33	2.17	2.91	3.26	2.701	1.434	1.47078e-05	up	K02136 F-type H+-transporting ATPase subunit gamma | (RefSeq) ATP synthase subunit gamma, mitochondrial (A)	ATP synthase subunit gamma, mitochondrial isoform X2 [Sesamum indicum]	RecName: Full=ATP synthase subunit gamma, mitochondrial; AltName: Full=F-ATPase gamma subunit; Flags: Precursor;	SubName: Full=Uncharacterized protein {ECO:0000313|EMBL:EYU23585.1};	F0F1-type ATP synthase, gamma subunit	GO:0005743,mitochondrial inner membrane; GO:0045261,proton-transporting ATP synthase complex, catalytic core F(1); GO:0046933,proton-transporting ATP synthase activity, rotational mechanism; GO:0015986,ATP synthesis coupled proton transport	ATP synthase
SMil_00005714|size110653-augustus-gene-0.25	0	0	0	0.28	0.44	0.65	92.505	6.531	4.82214e-06	up	K08472 mlo protein | (RefSeq) MLO protein homolog 1-like (A)	hypothetical protein MIMGU_mgv1a020678mg [Erythranthe guttata]	RecName: Full=MLO protein homolog 1; AltName: Full=OsMLO1;	RecName: Full=MLO-like protein {ECO:0000256|RuleBase:RU280816};	--	GO:0016021,integral component of membrane; GO:0005886,plasma membrane; GO:0005516,calmodulin binding; GO:0006952,defense response; GO:0009607,response to biotic stimulus	Mlo family
SMil_00005715|size110653-augustus-gene-0.26	0.15	0.11	0.11	1.97	1.79	3	18.387	4.201	7.11569e-09	up	K08472 mlo protein | (RefSeq) MLO protein homolog 1-like (A)	MLO protein homolog 1-like [Sesamum indicum]	RecName: Full=MLO protein homolog 1;	RecName: Full=MLO-like protein {ECO:0000256|RuleBase:RU280816};	--	GO:0016021,integral component of membrane; GO:0005516,calmodulin binding; GO:0006952,defense response; GO:0009607,response to biotic stimulus	Mlo family
SMil_00005723|size110653-augustus-gene-0.31	1.71	1.26	2.18	3.93	3.17	3.08	2.018	1.013	2.40881e-05	up	K04733 interleukin-1 receptor-associated kinase 4 [EC:2.7.11.1] | (RefSeq) probable serine/threonine-protein kinase PIX13 (A)	probable serine/threonine-protein kinase PIX13 [Sesamum indicum]	RecName: Full=Probable serine/threonine-protein kinase PIX13 {ECO:0000305}; EC=2.7.11.1 {ECO:0000305};	SubName: Full=Serine/threonine protein kinase {ECO:0000313|EMBL:PIM98465.1}; EC=2.7.11.1 {ECO:0000313|EMBL:PIM98465.1};	Serine/threonine protein kinase	GO:0005634,nucleus; GO:0005886,plasma membrane; GO:0005524,ATP binding; GO:0004675,transmembrane receptor protein serine/threonine kinase activity; GO:0007166,cell surface receptor signaling pathway; GO:0006952,defense response; GO:0006468,protein phosphorylation	Protein kinase domain
SMil_00005736|size110616-augustus-gene-0.31	0.29	0.59	0.48	0.15	0.22	0.2	0.43	-1.217	0.00947565	down	K21440 ankyrin repeat domain-containing protein 50 | (RefSeq) ankyrin-3 isoform X1 (A)	ankyrin-3 [Sesamum indicum]	RecName: Full=Probable E3 ubiquitin-protein ligase XBOS33; EC=2.3.2.27; AltName: Full=Ankyrin repeat domain and RING finger-containing protein XBOS33; AltName: Full=RING-type E3 ubiquitin transferase XBOS33; AltName: Full=XB3 protein homolog 3;	SubName: Full=Uncharacterized protein {ECO:0000313|EMBL:EYU42107.1};	FOG: Ankyrin repeat	GO:0046872,metal ion binding; GO:0016740,transferase activity; GO:0016567,protein ubiquitination	Ankyrin repeat
SMil_00005746|size110616-augustus-gene-0.43	0.01	0	0	0.4	0.25	0.32	117.346	6.875	7.8895e-08	up	K01530 phospholipid-translocating ATPase [EC:3.6.3.1] | (RefSeq) phospholipid-transporting ATPase 2-like (A)	uncharacterized protein LOC105168379 [Sesamum indicum]	--	SubName: Full=uncharacterized protein LOC107796156 {ECO:0000313|RefSeq:XP_016474388.1};	--	--	--
SMil_00005748|size110616-augustus-gene-0.44	0.03	0.26	0.25	2.13	2.52	2.81	14.441	3.852	1.74096e-20	up	K15015 solute carrier family 32 (vesicular inhibitory amino acid transporter) | (RefSeq) lysine histidine transporter-like 2 (A)	PREDICTED: lysine histidine transporter-like 2 [Erythranthe guttata]	RecName: Full=Lysine histidine transporter 1;	SubName: Full=Uncharacterized protein {ECO:0000313|EMBL:EYU25937.1};	Amino acid transporters	GO:0016021,integral component of membrane; GO:0005886,plasma membrane; GO:0015171,amino acid transmembrane transporter activity; GO:0015293,symporter activity; GO:0043090,amino acid import; GO:0080167,response to karrikin	Tryptophan/tyrosine permease family
SMil_00005769|size110420-augustus-gene-0.33	1.58	2.58	1.93	5.06	6.74	5.66	2.921	1.547	1.06434e-07	up	K02997 small subunit ribosomal protein S9e | (RefSeq) 40S ribosomal protein S9-2-like (A)	PREDICTED: 40S ribosomal protein S9-2 [Erythranthe guttata]	RecName: Full=40S ribosomal protein S9-2;	SubName: Full=Uncharacterized protein {ECO:0000313|EMBL:EYU28732.1};	Ribosomal protein S4	GO:0005829,cytosol; GO:0022627,cytosolic small ribosomal subunit; GO:0016020,membrane; GO:0009506,plasmodesma; GO:0019843,rRNA binding; GO:0003735,structural constituent of ribosome; GO:0045903,positive regulation of translational fidelity; GO:0006412,translation	Ribosomal protein S4/S9 N-terminal domain
SMil_00005770|size110403-processed-gene-0.8	2.61	2.53	4.71	12.04	11.11	10.52	3.503	1.809	6.93566e-19	up	K01689 enolase [EC:4.2.1.11] | (RefSeq) enolase (A)	enolase [Sesamum indicum]	RecName: Full=Enolase; EC=4.2.1.11; AltName: Full=2-phospho-D-glycerate hydro-lyase; AltName: Full=2-phosphoglycerate dehydratase;	SubName: Full=Enolase {ECO:0000313|EMBL:PHT37856.1};	Enolase	GO:0000015,phosphopyruvate hydratase complex; GO:0000287,magnesium ion binding; GO:0004634,phosphopyruvate hydratase activity; GO:0006096,glycolytic process	Methylaspartate ammonia-lyase C-terminus
SMil_00005788|size110380-augustus-gene-0.39	3.28	3.42	4	1.61	1.3	1.62	0.433	-1.207	1.82406e-08	down	K02178 checkpoint serine/threonine-protein kinase [EC:2.7.11.1] | (RefSeq) mitotic spindle checkpoint protein BUBR1 isoform X1 (A)	hypothetical protein CDL12_17998 [Handroanthus impetiginosus]	RecName: Full=Mitotic spindle checkpoint protein BUBR1; AltName: Full=BUB1-related protein 1;	SubName: Full=Uncharacterized protein {ECO:0000313|EMBL:PIN09421.1};	Mitotic checkpoint serine/threonine protein kinase	GO:0010369,chromocenter; GO:0000778,condensed nuclear chromosome kinetochore; GO:0005737,cytoplasm; GO:0000776,kinetochore; GO:0005828,kinetochore microtubule; GO:0005815,microtubule organizing center; GO:0005876,spindle microtubule; GO:0004672,protein kinase activity; GO:0051754,meiotic sister chromatid cohesion, centromeric; GO:0007094,mitotic spindle assembly checkpoint	Mad3/BUB1 homology region 1
SMil_00005835|size109752-augustus-gene-0.31	0.76	0.8	0.86	1.93	2.64	2.88	3.141	1.651	2.41086e-05	up	--	LOB domain-containing protein 40-like [Sesamum indicum]	RecName: Full=LOB domain-containing protein 41; AltName: Full=ASYMMETRIC LEAVES 2-like protein 38; Short=AS2-like protein 38;	SubName: Full=Uncharacterized protein {ECO:0000313|EMBL:PIN22547.1};	--	GO:0006355,regulation of transcription, DNA-templated	Lateral organ boundaries (LOB) domain
SMil_00005844|size109676-augustus-gene-0.25	1.66	1.61	1.84	0.05	0	0	0.011	-6.511	2.7162e-09	down	K00430 peroxidase [EC:1.11.1.7] | (RefSeq) peroxidase 72 (A)	peroxidase 72 [Sesamum indicum]	RecName: Full=Peroxidase 72; Short=Atperox P72; EC=1.11.1.7; AltName: Full=ATP6a; AltName: Full=PRXR8; Flags: Precursor;	RecName: Full=Peroxidase {ECO:0000256|RuleBase:RU362060, ECO:0000256|SAAS:SAAS00709852}; EC=1.11.1.7 {ECO:0000256|RuleBase:RU362060, ECO:0000256|SAAS:SAAS00709852};	--	GO:0005576,extracellular region; GO:0020037,heme binding; GO:0046872,metal ion binding; GO:0004601,peroxidase activity; GO:0042744,hydrogen peroxide catabolic process; GO:0009809,lignin biosynthetic process; GO:0006979,response to oxidative stress	Peroxidase
SMil_00005893|size109367-augustus-gene-0.30	19.07	16.76	9.11	39.82	38.71	30.63	2.467	1.303	0.000167592	up	K16297 serine carboxypeptidase-like clade II [EC:3.4.16.-] | (RefSeq) uncharacterized protein LOC111376663 (A)	hypothetical protein MIMGU_mgv1a005479mg [Erythranthe guttata]	RecName: Full=Serine carboxypeptidase II-3; EC=3.4.16.6; AltName: Full=CP-MII.3; Contains: RecName: Full=Serine carboxypeptidase II-3 chain A; Contains: RecName: Full=Serine carboxypeptidase II-3 chain B; Flags: Precursor;	RecName: Full=Carboxypeptidase {ECO:0000256|RuleBase:RU361156}; EC=3.4.16.- {ECO:0000256|RuleBase:RU361156};	Serine carboxypeptidases (lysosomal cathepsin A)	GO:0004185,serine-type carboxypeptidase activity	Serine carboxypeptidase
SMil_00005922|size108734-augustus-gene-0.36	0.07	0.25	0.2	0.64	0.8	0.85	4.54	2.183	0.00327851	up	K20478 golgin subfamily B member 1 | (RefSeq) putative leucine-rich repeat-containing protein DDB_G0290503 (A)	hypothetical protein CDL12_03651 [Handroanthus impetiginosus]	RecName: Full=COP1-interactive protein 1 {ECO:0000303|PubMed:7753789};	SubName: Full=Uncharacterized protein {ECO:0000313|EMBL:PIN23620.1};	--	GO:0009507,chloroplast; GO:0005856,cytoskeleton; GO:0005886,plasma membrane; GO:0005774,vacuolar membrane; GO:0005773,vacuole; GO:0003779,actin binding; GO:0009738,abscisic acid-activated signaling pathway; GO:0071215,cellular response to abscisic acid stimulus; GO:0009789,positive regulation of abscisic acid-activated signaling pathway; GO:0042306,regulation of protein import into nucleus; GO:00…	KIP1-like protein
SMil_00005947|size108493-processed-gene-0.18	0	0	0	0.12	0.13	0.23	73.093	6.192	2.77276e-05	up	K15601 lysine-specific demethylase 3 [EC:1.14.11.-] | (RefSeq) lysine-specific demethylase JMJ25 isoform X1 (A)	putative transcription factor 5qNCA, contains JmjC domain [Handroanthus impetiginosus]	RecName: Full=Lysine-specific demethylase JMJ25; EC=1.14.11.-; AltName: Full=Jumonji domain-containing protein 25; AltName: Full=Lysine-specific histone demethylase JMJ25; AltName: Full=Protein INCREASE IN BONSAI METHYLATION 1; AltName: Full=Protein JUMONJI 25;	SubName: Full=Putative transcription factor 5qNCA, contains JmjC domain {ECO:0000313|EMBL:PIN21329.1};	Putative transcription factor 5qNCA, contains JmjC domain	GO:0000785,chromatin; GO:0005634,nucleus; GO:0051213,dioxygenase activity; GO:0032454,histone demethylase activity (H3-K9 specific); GO:0046872,metal ion binding; GO:0000976,transcription regulatory region sequence-specific DNA binding; GO:0060969,negative regulation of gene silencing; GO:0006355,regulation of transcription, DNA-templated; GO:0006351,transcription, DNA-templated	No apical meristem-associated C-terminal domain
SMil_00005964|size108327-processed-gene-0.6	1.9	2.05	1.48	0.12	0.8	0.75	0.31	-1.689	0.000498922	down	--	--	--	--	--	--	--
SMil_00005977|size108268-augustus-gene-0.24	1.18	1.17	1.2	0.63	0.46	0.33	0.407	-1.296	0.0004951	down	K08955 ATP-dependent metalloprotease [EC:3.4.24.-] | (RefSeq) FTSH protease (A)	F-box protein CPR30-like [Herrania umbratica]	RecName: Full=Putative F-box protein At5g15660;	SubName: Full=F-box and associated interaction domains-containing protein, putative isoform 1 {ECO:0000313|EMBL:EOY33369.1};	--	--	F-box associated
SMil_00006034|size107891-augustus-gene-0.27	53.79	51.22	47.94	24.99	25.21	24.12	0.495	-1.014	6.82165e-26	down	K03327 multidrug resistance protein, MATE family | (RefSeq) protein DETOXIFICATION 24-like (A)	protein DETOXIFICATION 24-like [Sesamum indicum]	RecName: Full=Protein DETOXIFICATION 24 {ECO:0000303|PubMed:11739388}; Short=AtDTX24 {ECO:0000303|PubMed:11739388}; AltName: Full=Multidrug and toxic compound extrusion protein 24 {ECO:0000305}; Short=MATE protein 24 {ECO:0000305};	RecName: Full=Protein DETOXIFICATION {ECO:0000256|RuleBase:RU004914}; AltName: Full=Multidrug and toxic compound extrusion protein {ECO:0000256|RuleBase:RU004914};	Uncharacterized membrane protein, predicted efflux pump	GO:0016021,integral component of membrane; GO:0015297,antiporter activity; GO:0015238,drug transmembrane transporter activity; GO:0006855,drug transmembrane transport	MatE
SMil_00006041|size107783-augustus-gene-0.25	7.41	5.64	6.52	2.05	1.91	1.82	0.302	-1.73	5.57618e-17	down	--	hypothetical protein MIMGU_mgv1a022939mg, partial [Erythranthe guttata]	RecName: Full=Pleiotropic drug resistance protein 2; AltName: Full=NpPDR2;	SubName: Full=Uncharacterized protein {ECO:0000313|EMBL:EYU40701.1}; Flags: Fragment;	Pleiotropic drug resistance proteins (PDR1-15), ABC superfamily	GO:0016021,integral component of membrane; GO:0005524,ATP binding; GO:0016887,ATPase activity	ABC-2 type transporter
SMil_00006042|size107783-augustus-gene-0.26	0.32	1.19	1.07	0.15	0.2	0.08	0.172	-2.538	0.00150614	down	--	--	--	--	--	--	--
SMil_00006092|size107284-augustus-gene-0.29	1.25	1.44	1.49	3.08	2.92	2.75	2.135	1.094	6.03567e-08	up	K01179 endoglucanase [EC:3.2.1.4] | (RefSeq) endoglucanase 12 (A)	Cellulase [Handroanthus impetiginosus]	RecName: Full=Endoglucanase 12; EC=3.2.1.4; AltName: Full=Endo-1,4-beta glucanase 12; AltName: Full=OsGLU3;	RecName: Full=Endoglucanase {ECO:0000256|RuleBase:RU361166}; EC=3.2.1.4 {ECO:0000256|RuleBase:RU361166};	--	GO:0016021,integral component of membrane; GO:0008810,cellulase activity; GO:0071555,cell wall organization; GO:0030245,cellulose catabolic process	Glycosyl hydrolase family 9
SMil_00006103|size107235-augustus-gene-0.27	0.23	0.29	0.45	0.06	0.06	0.04	0.175	-2.518	0.000670396	down	K19893 glucan endo-1,3-beta-glucosidase 5/6 [EC:3.2.1.39] | (RefSeq) glucan endo-1,3-beta-glucosidase 6-like (A)	hypothetical protein TorRG33x02_267800 [Trema orientalis]	RecName: Full=Uncharacterized protein At3g60930, chloroplastic {ECO:0000305}; Flags: Precursor;	SubName: Full=Uncharacterized protein {ECO:0000313|EMBL:KFK24171.1};	--	GO:0009507,chloroplast	Putative gypsy type transposon
SMil_00006111|size107157-processed-gene-0.4	0	0	0	0.21	0.06	0.91	42.045	5.394	0.00280463	up	K10691 E3 ubiquitin-protein ligase UBR4 [EC:2.3.2.27] | (RefSeq) LOC109762802; auxin transport protein BIG (A)	PREDICTED: GDSL esterase/lipase At2g40250 [Nicotiana sylvestris]	RecName: Full=GDSL esterase/lipase At2g40250; EC=3.1.1.-; AltName: Full=Extracellular lipase At2g40250; Flags: Precursor;	SubName: Full=GDSL esterase/lipase At2g40250 {ECO:0000313|RefSeq:XP_009765206.1};	--	GO:0005576,extracellular region; GO:0016788,hydrolase activity, acting on ester bonds; GO:0016042,lipid catabolic process	--
SMil_00006122|size107121-augustus-gene-0.39	0	0.17	0.16	1.7	1.11	0.16	9.441	3.239	0.00772855	up	K03860 phosphatidylinositol glycan, class Q | (RefSeq) N-acetylglucosaminyl-phosphatidylinositol biosynthetic protein gpi1-like (A)	PREDICTED: gibberellin-regulated protein 1-like [Erythranthe guttata]	RecName: Full=Snakin-2; Flags: Precursor;	SubName: Full=Uncharacterized protein {ECO:0000313|EMBL:EYU36786.1};	--	GO:0005618,cell wall; GO:0005576,extracellular region; GO:0006952,defense response	Gibberellin regulated protein
SMil_00006145|size107011-augustus-gene-0.29	6.46	6.3	5.16	12.99	10.75	11.89	2.025	1.018	1.26442e-11	up	--	PREDICTED: protein CHAPERONE-LIKE PROTEIN OF POR1, chloroplastic [Erythranthe guttata]	RecName: Full=Protein CHAPERONE-LIKE PROTEIN OF POR1, chloroplastic {ECO:0000303|PubMed:24151298}; Short=NbCPP1 {ECO:0000303|PubMed:24151298}; Flags: Precursor;	SubName: Full=Uncharacterized protein {ECO:0000313|EMBL:EYU38157.1};	--	GO:0009941,chloroplast envelope; GO:0009535,chloroplast thylakoid membrane; GO:0016021,integral component of membrane; GO:0055035,plastid thylakoid membrane; GO:0044183,protein binding involved in protein folding; GO:0061077,chaperone-mediated protein folding; GO:0009658,chloroplast organization; GO:0009704,de-etiolation; GO:0006457,protein folding	Protein CHAPERONE-LIKE PROTEIN OF POR1-like
SMil_00006223|size106755-augustus-gene-0.32	6.63	7.22	8.37	2.61	1.66	5.16	0.433	-1.207	0.000151459	down	K10396 kinesin family member 5 | (RefSeq) hypothetical protein (A)	unnamed protein product, partial [Vitis vinifera]	RecName: Full=GDSL esterase/lipase At1g09390; EC=3.1.1.-; AltName: Full=Extracellular lipase At1g09390; Flags: Precursor;	SubName: Full=Uncharacterized protein {ECO:0000313|EMBL:CBI37000.3};	--	GO:0009570,chloroplast stroma; GO:0005576,extracellular region; GO:0016788,hydrolase activity, acting on ester bonds; GO:0016042,lipid catabolic process	GDSL-like Lipase/Acylhydrolase
SMil_00006224|size106755-augustus-gene-0.33	6.46	6.35	8.94	3.12	2.68	3.04	0.415	-1.267	2.92571e-07	down	K01206 alpha-L-fucosidase [EC:3.2.1.51] | (RefSeq) alpha-L-fucosidase 3-like (A)	GDSL esterase/lipase At1g09390-like [Olea europaea var. sylvestris]	RecName: Full=GDSL esterase/lipase LIP-4; EC=3.1.1.-; AltName: Full=Extracellular lipase LIP-4; Flags: Precursor;	SubName: Full=Alpha-L-fucosidase {ECO:0000313|EMBL:PIN15545.1}; EC=3.2.1.51 {ECO:0000313|EMBL:PIN15545.1};	--	GO:0005576,extracellular region; GO:0016788,hydrolase activity, acting on ester bonds; GO:0016042,lipid catabolic process	--
SMil_00006262|size106239-processed-gene-0.19	3.06	1.11	5.7	1.46	0.53	0.78	0.29	-1.786	0.000611731	down	K04730 interleukin-1 receptor-associated kinase 1 [EC:2.7.11.1] | (RefSeq) LOC109762420; L-type lectin-domain containing receptor kinase IX.1-like (A)	SMLII [Salvia miltiorrhiza]	RecName: Full=Lectin; AltName: Full=Agglutinin; AltName: Full=BMA; Contains: RecName: Full=Lectin beta chain; Contains: RecName: Full=Lectin alpha chain;	SubName: Full=SMLII {ECO:0000313|EMBL:ABU87404.1};	--	GO:0030246,carbohydrate binding; GO:0046872,metal ion binding	Bacterial lectin
SMil_00006312|size106159-augustus-gene-0.41	67.63	66.78	31.72	185.22	151.84	188.6	3.211	1.683	4.54279e-06	up	K04733 interleukin-1 receptor-associated kinase 4 [EC:2.7.11.1] | (RefSeq) receptor-like protein kinase HERK 1 (A)	Copper chaperone [Handroanthus impetiginosus]	RecName: Full=Heavy metal-associated isoprenylated plant protein 16 {ECO:0000303|PubMed:21072340, ECO:0000303|PubMed:23368984}; Short=AtHIP16 {ECO:0000303|PubMed:21072340, ECO:0000303|PubMed:23368984}; AltName: Full=Farnesylated protein 4 {ECO:0000303|PubMed:8837031}; Short=AtFP4 {ECO:0000303|PubMed:8837031}; Flags: Precursor;	SubName: Full=Copper chaperone {ECO:0000313|EMBL:PIN25609.1};	--	GO:0005737,cytoplasm; GO:0046914,transition metal ion binding; GO:0046916,cellular transition metal ion homeostasis; GO:0030001,metal ion transport	--
SMil_00006331|size106045-augustus-gene-0.27	0.27	0.26	0.41	2.16	1.96	0.78	5.312	2.409	9.44992e-08	up	K08592 sentrin-specific protease 1 [EC:3.4.22.68] | (RefSeq) ubiquitin-like-specific protease ESD4 (A)	uncharacterized protein LOC111386957 [Olea europaea var. sylvestris]	--	SubName: Full=Putative phospholipase-like, Aminotransferase-like, plant mobile domain protein {ECO:0000313|EMBL:OTG27392.1};	--	GO:0016021,integral component of membrane; GO:0008483,transaminase activity	Plant mobile domain
SMil_00006346|size105986-augustus-gene-0.25	0.48	0.85	0.24	2.48	3.62	2.72	5.71	2.513	2.82044e-11	up	K03424 TatD DNase family protein [EC:3.1.21.-] | (RefSeq) uncharacterized protein LOC110812819 isoform X1 (A)	PREDICTED: putative F-box only protein 15 [Erythranthe guttata]	RecName: Full=Putative F-box protein At3g52320;	SubName: Full=Uncharacterized protein {ECO:0000313|EMBL:EYU23300.1};	--	--	F-box domain
SMil_00006350|size105986-processed-gene-0.20	1.06	0.47	1.32	3.21	4.04	3.03	3.685	1.882	1.4399e-10	up	K12471 epsin | (RefSeq) clathrin interactor EPSIN 1 (A)	clathrin interactor EPSIN 1 [Sesamum indicum]	RecName: Full=Clathrin interactor EPSIN 1; AltName: Full=EPSIN-related 1;	SubName: Full=Equilibrative nucleoside transporter protein {ECO:0000313|EMBL:PIN00274.1};	Equilibrative nucleoside transporter protein	GO:0005884,actin filament; GO:0030136,clathrin-coated vesicle; GO:0005794,Golgi apparatus; GO:0005770,late endosome; GO:0009579,thylakoid; GO:0030276,clathrin binding; GO:0002020,protease binding; GO:0006623,protein targeting to vacuole	ENTH domain
SMil_00006355|size105981-augustus-gene-0.24	0.6	0.43	0.58	0.98	1.23	1.02	2.046	1.033	0.00689341	up	K13082 bifunctional dihydroflavonol 4-reductase/flavanone 4-reductase [EC:1.1.1.219 1.1.1.234] | (RefSeq) dihydroflavonol 4-reductase (A)	PREDICTED: vestitone reductase-like [Erythranthe guttata]	RecName: Full=Protein BRI1-5 ENHANCED 1 {ECO:0000303|PubMed:17521414}; EC=1.1.1.- {ECO:0000305|PubMed:17521414};	SubName: Full=Uncharacterized protein {ECO:0000313|EMBL:EYU32220.1};	Flavonol reductase/cinnamoyl-CoA reductase	GO:0005737,cytoplasm; GO:0050662,coenzyme binding; GO:0016491,oxidoreductase activity; GO:0016132,brassinosteroid biosynthetic process; GO:0016131,brassinosteroid metabolic process; GO:0007275,multicellular organism development; GO:0010422,regulation of brassinosteroid biosynthetic process; GO:0009646,response to absence of light	KR domain
SMil_00006368|size105921-augustus-gene-0.25	2.78	3.22	1.75	0.45	1.08	0.4	0.253	-1.984	0.000176547	down	--	uncharacterized protein LOC110645246 [Hevea brasiliensis]	--	--	--	--	Predicted transmembrane and coiled-coil 2 protein
SMil_00006392|size105814-augustus-gene-0.29	0	0	0	0.12	0.14	0.14	38.563	5.269	0.0017274	up	K20667 beta-amyrin 28-monooxygenase [EC:1.14.13.201] | (RefSeq) beta-amyrin 28-oxidase-like (A)	hypothetical protein CDL15_Pgr015144 [Punica granatum]	RecName: Full=Dammarenediol 12-hydroxylase; EC=1.14.13.183; AltName: Full=Cytochrome P450 CYP716A47; AltName: Full=Protopanaxadiol synthase; Short=PgDDS;	SubName: Full=Uncharacterized protein {ECO:0000313|EMBL:OWM65720.1};	Cytochrome P450 CYP4/CYP19/CYP26 subfamilies	GO:0016021,integral component of membrane; GO:0102556,dammarenediol 12-hydroxylase activity; GO:0020037,heme binding; GO:0005506,iron ion binding	Cytochrome P450
SMil_00006420|size105543-processed-gene-0.1	0	0	0.09	0.36	0.28	0.23	10.14	3.342	0.00379892	up	--	uncharacterized protein LOC17876107 [Capsella rubella]	--	SubName: Full=Uncharacterized protein {ECO:0000313|EMBL:JAU70142.1}; Flags: Fragment;	--	--	C1 domain
SMil_00006433|size105495-augustus-gene-0.22	1.33	2.1	1.59	2.81	3.42	4.61	2.203	1.139	3.31502e-05	up	K12741 heterogeneous nuclear ribonucleoprotein A1/A3 | (RefSeq) UBP1-associated protein 2A-like (A)	putative RNA-binding protein SEB4 (RRM superfamily) [Handroanthus impetiginosus]	RecName: Full=Probable RNA-binding protein ARP1; AltName: Full=ABA-regulated RNA-binding protein 1 {ECO:0000303|PubMed:23040517};	SubName: Full=Putative RNA-binding protein SEB4 (RRM superfamily) {ECO:0000313|EMBL:PIN16875.1};	Predicted RNA-binding protein SEB4 (RRM superfamily)	GO:0005634,nucleus; GO:0003729,mRNA binding; GO:0010029,regulation of seed germination; GO:0009737,response to abscisic acid; GO:0009651,response to salt stress; GO:0009414,response to water deprivation	RNA recognition motif
SMil_00006443|size105487-processed-gene-0.23	6.01	6.37	6.7	14.92	13.24	12.93	2.198	1.136	4.58048e-14	up	--	uncharacterized protein LOC105170537 [Sesamum indicum]	--	SubName: Full=Uncharacterized protein {ECO:0000313|EMBL:PIN20935.1};	--	--	PDDEXK-like family of unknown function
SMil_00006452|size105398-processed-gene-0.0	1.38	0.68	1.84	6.17	3.91	6.51	4.341	2.118	7.06172e-08	up	K00660 chalcone synthase [EC:2.3.1.74] | (Kazusa) Lj0g3v0129339.1; - (A)	chalcone synthase, partial [Aesculus wangii]	RecName: Full=Chalcone synthase; EC=2.3.1.74; AltName: Full=Naringenin-chalcone synthase;	SubName: Full=Chalcone synthase {ECO:0000313|EMBL:ARF07813.1}; Flags: Fragment;	--	GO:0016210,naringenin-chalcone synthase activity; GO:0009813,flavonoid biosynthetic process	Chalcone and stilbene synthases, N-terminal domain
SMil_00006453|size105398-augustus-gene-0.32	0.62	0.42	0.23	3.7	3.35	2.79	7.85	2.973	2.02559e-16	up	K00660 chalcone synthase [EC:2.3.1.74] | (RefSeq) chalcone synthase (A)	RecName: Full=Chalcone synthase; AltName: Full=Naringenin-chalcone synthase BAA19656.1 chalcone synthase [Perilla frutescens]	RecName: Full=Chalcone synthase; EC=2.3.1.74; AltName: Full=Naringenin-chalcone synthase;	SubName: Full=Chalcone synthase {ECO:0000313|EMBL:BAM29291.1};	--	GO:0016210,naringenin-chalcone synthase activity; GO:0009813,flavonoid biosynthetic process	3-Oxoacyl-[acyl-carrier-protein (ACP)] synthase III
SMil_00006478|size105224-processed-gene-0.15	6.87	6.83	8.86	1.62	2.92	3.09	0.346	-1.533	4.88353e-10	down	K08867 WNK lysine deficient protein kinase [EC:2.7.11.1] | (RefSeq) probable serine/threonine-protein kinase WNK11 (A)	MEKK [Handroanthus impetiginosus]	RecName: Full=Probable serine/threonine-protein kinase WNK11; Short=AtWNK11; EC=2.7.11.1; AltName: Full=Protein kinase with no lysine 11;	SubName: Full=MEKK {ECO:0000313|EMBL:PIN17531.1}; EC=2.7.11.1 {ECO:0000313|EMBL:PIN17531.1};	Serine/threonine protein kinase	GO:0005829,cytosol; GO:0005524,ATP binding; GO:0004674,protein serine/threonine kinase activity; GO:0035556,intracellular signal transduction; GO:0006468,protein phosphorylation	Fungal protein kinase
SMil_00006519|size105049-augustus-gene-0.34	0.27	0.19	0.16	1.09	0.9	1.14	5.107	2.352	8.8833e-06	up	--	PREDICTED: uncharacterized protein LOC104442967 [Eucalyptus grandis]	--	--	--	--	GRF zinc finger
SMil_00006530|size105037-augustus-gene-0.35	0	0	0	3.27	2.85	3.48	607.916	9.248	3.20678e-14	up	K18046 tyrosine-protein phosphatase OCA6 [EC:3.1.3.48] | (RefSeq) hypothetical protein (A)	uncharacterized protein LOC105169179 isoform X1 [Sesamum indicum]	--	SubName: Full=Putative transcription factor HALR/MLL3, involved in embryonic development {ECO:0000313|EMBL:PIN14085.1}; EC=2.1.1.43 {ECO:0000313|EMBL:PIN14085.1};	Putative transcription factor HALR/MLL3, involved in embryonic development	GO:0018024,histone-lysine N-methyltransferase activity	--
SMil_00006535|size105037-augustus-gene-0.37	1.45	1.46	1.54	3.29	3.28	3.08	2.216	1.148	8.2319e-07	up	K20556 cytochrome P450 family 76 subfamily C | (RefSeq) ferruginol synthase-like (A)	cytochrome P450 CYP76AK2 [Salvia miltiorrhiza]	RecName: Full=Ferruginol synthase {ECO:0000303|PubMed:23812755}; EC=1.14.13.190 {ECO:0000269|PubMed:23812755}; AltName: Full=Cytochrome P450 76AH1 {ECO:0000303|PubMed:23812755};	SubName: Full=Cytochrome P450 CYP76AK2 {ECO:0000313|EMBL:AJD25182.1};	Cytochrome P450 CYP2 subfamily	GO:0005789,endoplasmic reticulum membrane; GO:0016021,integral component of membrane; GO:0020037,heme binding; GO:0005506,iron ion binding; GO:0004497,monooxygenase activity; GO:0016705,oxidoreductase activity, acting on paired donors, with incorporation or reduction of molecular oxygen	Cytochrome P450
SMil_00006540|size105018-augustus-gene-0.36	1.53	1.58	1.3	5.83	7.55	6.31	4.547	2.185	3.44658e-23	up	--	hypothetical protein MIMGU_mgv1a022832mg [Erythranthe guttata]	RecName: Full=Low-temperature-induced 65 kDa protein; AltName: Full=Desiccation-responsive protein 29B;	SubName: Full=Uncharacterized protein {ECO:0000313|EMBL:EYU19545.1};	--	GO:0009738,abscisic acid-activated signaling pathway; GO:0010150,leaf senescence; GO:0009737,response to abscisic acid; GO:0009409,response to cold; GO:0009651,response to salt stress; GO:0009414,response to water deprivation	--
SMil_00006596|size104626-processed-gene-0.21	6.99	5.79	9.77	3.07	3.28	3.35	0.44	-1.184	3.21574e-06	down	K01870 isoleucyl-tRNA synthetase [EC:6.1.1.5] | (RefSeq) isoleucine--tRNA ligase, chloroplastic/mitochondrial-like (A)	dirigent protein 21 [Sesamum indicum]	RecName: Full=Dirigent protein 21; Short=AtDIR21; Flags: Precursor;	RecName: Full=Dirigent protein {ECO:0000256|RuleBase:RU363099};	--	GO:0005618,cell wall; GO:0005576,extracellular region; GO:0016853,isomerase activity	Dirigent-like protein
SMil_00006622|size104502-augustus-gene-0.41	0	0	0	0.17	0.25	0.12	34.799	5.121	0.00324977	up	--	basic helix-loop-helix transcription factor [Salvia miltiorrhiza]	RecName: Full=Transcription factor bHLH162; AltName: Full=Basic helix-loop-helix protein 162; Short=AtbHLH162 {ECO:0000303|PubMed:14600211}; Short=bHLH 162; AltName: Full=bHLH transcription factor bHLH162;	SubName: Full=Basic helix-loop-helix transcription factor {ECO:0000313|EMBL:AKN09601.1};	--	GO:0090575,RNA polymerase II transcription factor complex; GO:0003700,DNA-binding transcription factor activity; GO:0046983,protein dimerization activity; GO:0000977,RNA polymerase II regulatory region sequence-specific DNA binding; GO:0050832,defense response to fungus; GO:0006357,regulation of transcription by RNA polymerase II; GO:0006355,regulation of transcription, DNA-templated; GO:0006351,…	Helix-loop-helix DNA-binding domain
SMil_00006638|size104375-processed-gene-0.7	0.81	0.54	0.35	0	0.06	0.06	0.072	-3.805	0.00629393	down	--	hypothetical protein CDL12_14367 [Handroanthus impetiginosus]	--	SubName: Full=Uncharacterized protein {ECO:0000313|EMBL:PIN13022.1};	--	--	Plant protein of unknown function (DUF936)
SMil_00006656|size104091-processed-gene-0.2	296.72	276.18	249.76	507.01	505.41	671.36	2.084	1.06	3.97036e-18	up	K04733 interleukin-1 receptor-associated kinase 4 [EC:2.7.11.1] | (RefSeq) LOC109751128; L-type lectin-domain containing receptor kinase IX.1-like (A)	lectin 1 [Ocimum basilicum]	RecName: Full=Agglutinin-2; AltName: Full=Agglutinin II; AltName: Full=ClAII; AltName: Full=LecClAII; Flags: Precursor;	SubName: Full=Lectin 1 {ECO:0000313|EMBL:AHJ10506.1};	--	GO:0005537,mannose binding; GO:0046872,metal ion binding	Bacterial lectin
SMil_00006662|size104091-augustus-gene-0.34	3.14	2.89	3.77	1.42	1.72	1.02	0.433	-1.207	8.23143e-06	down	K13457 disease resistance protein RPM1 | (RefSeq) putative late blight resistance protein homolog R1A-3 (A)	hypothetical protein MIMGU_mgv1a022015mg [Erythranthe guttata]	RecName: Full=Putative late blight resistance protein homolog R1A-6;	SubName: Full=Uncharacterized protein {ECO:0000313|EMBL:EYU23543.1};	Apoptotic ATPase	GO:0005737,cytoplasm; GO:0016020,membrane; GO:0043531,ADP binding; GO:0005524,ATP binding; GO:0009626,plant-type hypersensitive response	RsgA GTPase
SMil_00006664|size104091-processed-gene-0.11	0.88	2.13	2.73	5.27	4.99	7.07	3.098	1.631	1.61388e-06	up	K01388 matrix metalloproteinase-1 (interstitial collagenase) [EC:3.4.24.7] | (RefSeq) metalloendoproteinase 3-MMP-like (A)	PREDICTED: metalloendoproteinase 1-like [Erythranthe guttata]	RecName: Full=Metalloendoproteinase 2-MMP {ECO:0000303|PubMed:10574937}; Short=At2-MMP {ECO:0000303|PubMed:10574937}; EC=3.4.24.- {ECO:0000305}; Flags: Precursor;	SubName: Full=Uncharacterized protein {ECO:0000313|EMBL:EYU34695.1}; Flags: Fragment;	Gelatinase A and related matrix metalloproteases	GO:0031225,anchored component of membrane; GO:0031012,extracellular matrix; GO:0005886,plasma membrane; GO:0004222,metalloendopeptidase activity; GO:0008270,zinc ion binding; GO:0080186,developmental vegetative growth; GO:0007275,multicellular organism development; GO:1900056,negative regulation of leaf senescence; GO:2000028,regulation of photoperiodism, flowering; GO:0046686,response to cadmium…	Putative peptidase family
SMil_00006700|size103707-augustus-gene-0.34	0.18	0.28	0.53	0.13	0.12	0.07	0.339	-1.559	0.0082824	down	K13457 disease resistance protein RPM1 | (RefSeq) putative late blight resistance protein homolog R1B-14 (A)	PREDICTED: putative late blight resistance protein homolog R1B-17 [Erythranthe guttata]	RecName: Full=Putative late blight resistance protein homolog R1B-16;	SubName: Full=Uncharacterized protein {ECO:0000313|EMBL:EYU29513.1};	Apoptotic ATPase	GO:0005737,cytoplasm; GO:0016020,membrane; GO:0043531,ADP binding; GO:0005524,ATP binding; GO:0009626,plant-type hypersensitive response	AAA ATPase domain
SMil_00006708|size103633-processed-gene-0.19	0.11	0.46	0.5	0.03	0.04	0.03	0.093	-3.43	4.41024e-06	down	K00549 5-methyltetrahydropteroyltriglutamate--homocysteine methyltransferase [EC:2.1.1.14] | (RefSeq) protein QUIRKY-like (A)	C2 and GRAM domain-containing protein [Apostasia shenzhenica]	RecName: Full=FT-interacting protein 1 {ECO:0000303|PubMed:22529749};	SubName: Full=C2 and GRAM domain-containing protein {ECO:0000313|EMBL:PKA53198.1};	--	GO:0005783,endoplasmic reticulum; GO:0005789,endoplasmic reticulum membrane; GO:0016021,integral component of membrane; GO:0009506,plasmodesma; GO:0009511,plasmodesmatal endoplasmic reticulum; GO:0008565,protein transporter activity; GO:0016757,transferase activity, transferring glycosyl groups; GO:0034613,cellular protein localization; GO:0009908,flower development; GO:0048574,long-day photoperi…	Reticulon
SMil_00006711|size103581-augustus-gene-0.26	0.74	0.65	0.53	0.07	0	0.3	0.197	-2.34	0.00773857	down	--	--	--	--	--	--	--
SMil_00006722|size103544-augustus-gene-0.34	0.41	0.51	0.55	0	0	0	0.011	-6.528	2.95713e-06	down	K13457 disease resistance protein RPM1 | (RefSeq) putative late blight resistance protein homolog R1B-14 (A)	PREDICTED: putative late blight resistance protein homolog R1B-8 [Erythranthe guttata]	RecName: Full=Putative late blight resistance protein homolog R1B-17;	SubName: Full=Uncharacterized protein {ECO:0000313|EMBL:EYU21105.1};	Apoptotic ATPase	GO:0005737,cytoplasm; GO:0016020,membrane; GO:0043531,ADP binding; GO:0005524,ATP binding; GO:0046872,metal ion binding; GO:0030001,metal ion transport; GO:0009626,plant-type hypersensitive response	NB-ARC domain
SMil_00006723|size103544-augustus-gene-0.35	0.05	0.13	0.23	0.03	0	0	0.066	-3.93	0.00650848	down	--	uncharacterized protein LOC110883514 [Helianthus annuus]	--	SubName: Full=Uncharacterized protein {ECO:0000313|EMBL:KGN48479.1};	--	GO:0005634,nucleus; GO:0003677,DNA binding; GO:0006355,regulation of transcription, DNA-templated; GO:0006351,transcription, DNA-templated	Domain of unknown function (DUF1985)
SMil_00006753|size103347-processed-gene-0.22	0.27	0.39	0.47	0.03	0	0	0.029	-5.131	2.75654e-07	down	K13457 disease resistance protein RPM1 | (RefSeq) putative late blight resistance protein homolog R1B-14 (A)	PREDICTED: putative late blight resistance protein homolog R1A-3 [Erythranthe guttata]	RecName: Full=Putative late blight resistance protein homolog R1B-17;	SubName: Full=Uncharacterized protein {ECO:0000313|EMBL:EYU33970.1};	Apoptotic ATPase	GO:0005737,cytoplasm; GO:0016020,membrane; GO:0043531,ADP binding; GO:0005524,ATP binding; GO:0046872,metal ion binding; GO:0030001,metal ion transport; GO:0009626,plant-type hypersensitive response	AAA domain
SMil_00006760|size103268-processed-gene-0.19	0.01	0.09	0.05	0	0	0	0.034	-4.898	0.00914132	down	K13466 EIX receptor 1/2 | (RefSeq) Eix2; EIX receptor 2 (A)	PREDICTED: LRR receptor-like serine/threonine-protein kinase FLS2 [Erythranthe guttata]	RecName: Full=Receptor-like protein EIX2 {ECO:0000305}; AltName: Full=EIX receptor 2 {ECO:0000312|EMBL:AAR28378.1}; Flags: Precursor;	SubName: Full=Uncharacterized protein {ECO:0000313|EMBL:EYU35924.1};	FOG: Leucine rich repeat	GO:0016021,integral component of membrane; GO:0005886,plasma membrane; GO:0050832,defense response to fungus	Leucine Rich repeat
SMil_00006815|size102576-processed-gene-0.10	4.69	4.98	4.78	1.63	1.72	1.41	0.336	-1.573	2.33722e-22	down	K14835 25S rRNA (cytosine2870-C5)-methyltransferase [EC:2.1.1.310] | (RefSeq) probable 28S rRNA (cytosine-C(5))-methyltransferase (A)	probable 28S rRNA (cytosine(4447)-C(5))-methyltransferase isoform X2 [Asparagus officinalis]	--	SubName: Full=probable 28S rRNA (Cytosine-C(5))-methyltransferase {ECO:0000313|RefSeq:XP_010276275.1};	tRNA and rRNA cytosine-C5-methylase (nucleolar protein NOL1/NOP2)	GO:0003723,RNA binding; GO:0008757,S-adenosylmethionine-dependent methyltransferase activity; GO:0006364,rRNA processing	16S rRNA methyltransferase RsmB/F
SMil_00006818|size102576-processed-gene-0.16	0.08	0.08	0	1.02	0.6	1.04	16.928	4.081	2.86369e-05	up	K00235 succinate dehydrogenase (ubiquinone) iron-sulfur subunit [EC:1.3.5.1] | (RefSeq) succinate dehydrogenase [ubiquinone] iron-sulfur subunit 3, mitochondrial (A)	succinate dehydrogenase [ubiquinone]	RecName: Full=Succinate dehydrogenase [ubiquinone] iron-sulfur subunit 3, mitochondrial; EC=1.3.5.1; AltName: Full=Iron-sulfur subunit of complex II; Short=Ip; Flags: Precursor;	RecName: Full=Succinate dehydrogenase [ubiquinone] iron-sulfur subunit, mitochondrial {ECO:0000256|RuleBase:RU361237}; EC=1.3.5.1 {ECO:0000256|RuleBase:RU361237};	Succinate dehydrogenase, Fe-S protein subunit	GO:0005743,mitochondrial inner membrane; GO:0005739,mitochondrion; GO:0045273,respiratory chain complex II; GO:0045281,succinate dehydrogenase complex; GO:0051537,2 iron, 2 sulfur cluster binding; GO:0051538,3 iron, 4 sulfur cluster binding; GO:0051539,4 iron, 4 sulfur cluster binding; GO:0009055,electron transfer activity; GO:0046872,metal ion binding; GO:0008177,succinate dehydrogenase (ubiquin…	4Fe-4S dicluster domain
SMil_00006831|size102503-augustus-gene-0.24	6.52	7.05	3.62	35.12	37.69	34.05	6.315	2.659	1.58692e-42	up	--	hypothetical protein MIMGU_mgv11b0221162mg, partial [Erythranthe guttata]	--	SubName: Full=Uncharacterized protein {ECO:0000313|EMBL:EYU43354.1}; Flags: Fragment;	--	GO:0016021,integral component of membrane	--
SMil_00006854|size102163-augustus-gene-0.24	0.63	0.93	0.31	1.67	2.19	1.43	2.871	1.522	0.00304563	up	K17294 tetraspanin-4 | (RefSeq) hypothetical protein (A)	hypothetical protein CDL12_29982 [Handroanthus impetiginosus]	RecName: Full=Tetraspanin-2;	SubName: Full=Uncharacterized protein {ECO:0000313|EMBL:PIM97547.1};	--	GO:0016021,integral component of membrane	Tetraspanin family
SMil_00006857|size102130-augustus-gene-0.25	15.4	16.23	19.74	4.92	5.77	6.52	0.342	-1.547	4.28227e-30	down	K01322 prolyl oligopeptidase [EC:3.4.21.26] | (RefSeq) prolyl endopeptidase (A)	prolyl endopeptidase [Sesamum indicum]	RecName: Full=Acylamino-acid-releasing enzyme 2 {ECO:0000305}; Short=AARE2 {ECO:0000305}; EC=3.4.19.1 {ECO:0000305};	SubName: Full=Putative serine protease {ECO:0000313|EMBL:PIN08629.1}; EC=3.4.21.26 {ECO:0000313|EMBL:PIN08629.1};	Predicted serine protease	GO:0005737,cytoplasm; GO:0004252,serine-type endopeptidase activity	Prolyl oligopeptidase family
SMil_00006858|size102130-augustus-gene-0.26	5.03	3.52	1.92	0.46	0.88	1.22	0.247	-2.017	0.000569916	down	K01322 prolyl oligopeptidase [EC:3.4.21.26] | (RefSeq) prolyl endopeptidase-like isoform X1 (A)	prolyl endopeptidase-like [Dorcoceras hygrometricum]	--	SubName: Full=Uncharacterized protein {ECO:0000313|EnsemblPlants:GSMUA_Achr5P18980_001};	Predicted serine protease	GO:0004252,serine-type endopeptidase activity; GO:0070008,serine-type exopeptidase activity	Prolyl oligopeptidase family
SMil_00006894|size101615-augustus-gene-0.25	8.01	8.2	7.97	23.1	21.9	26.77	3.027	1.598	8.95534e-35	up	--	PREDICTED: uncharacterized protein At3g17950 [Erythranthe guttata]	RecName: Full=Uncharacterized protein At3g17950;	SubName: Full=Uncharacterized protein {ECO:0000313|EMBL:EYU40371.1};	--	--	--
SMil_00006895|size101615-augustus-gene-0.30	2.19	4.14	4.38	0.95	1.17	1.46	0.341	-1.55	2.96015e-09	down	K13457 disease resistance protein RPM1 | (RefSeq) putative late blight resistance protein homolog R1B-14 (A)	hypothetical protein MIMGU_mgv1a024130mg [Erythranthe guttata]	RecName: Full=Putative late blight resistance protein homolog R1A-6;	SubName: Full=Uncharacterized protein {ECO:0000313|EMBL:EYU17689.1};	Apoptotic ATPase	GO:0005737,cytoplasm; GO:0016020,membrane; GO:0043531,ADP binding; GO:0005524,ATP binding; GO:0009626,plant-type hypersensitive response	AAA ATPase domain
SMil_00006909|size101584-processed-gene-0.23	0.01	0.04	0	0.09	0.26	0.3	12.899	3.689	0.000606852	up	--	DNA-directed DNA polymerase [Handroanthus impetiginosus]	--	SubName: Full=DNA-directed DNA polymerase {ECO:0000313|EMBL:PIN01369.1}; EC=2.7.7.7 {ECO:0000313|EMBL:PIN01369.1};	--	GO:0003887,DNA-directed DNA polymerase activity	--
SMil_00006928|size101349-processed-gene-0.23	0	0.04	0.02	0.32	0.38	0.31	17.217	4.106	0.000192307	up	K10691 E3 ubiquitin-protein ligase UBR4 [EC:2.3.2.27] | (RefSeq) LOC109762802; auxin transport protein BIG (A)	GDSL esterase/lipase At2g30310 [Sesamum indicum]	RecName: Full=GDSL esterase/lipase At1g06990; EC=3.1.1.-; AltName: Full=Extracellular lipase At1g06990; Flags: Precursor;	SubName: Full=Uncharacterized protein {ECO:0000313|EMBL:EYU45990.1};	--	GO:0005576,extracellular region; GO:0016788,hydrolase activity, acting on ester bonds; GO:0016042,lipid catabolic process	GDSL-like Lipase/Acylhydrolase family
SMil_00006937|size101336-processed-gene-0.8	13.47	9.94	15.2	6.5	3.67	3.8	0.37	-1.433	5.52175e-11	down	K15803 (-)-germacrene D synthase [EC:4.2.3.75] | (RefSeq) 5-epiaristolochene synthase-like (A)	gamma-cadinene synthase [Sesamum indicum]	RecName: Full=Gamma-cadinene synthase; EC=4.2.3.92; AltName: Full=(+)-gamma-cadinene synthase;	SubName: Full=Uncharacterized protein {ECO:0000313|EMBL:EYU31464.1};	--	GO:0000287,magnesium ion binding; GO:0010333,terpene synthase activity; GO:0016114,terpenoid biosynthetic process	Terpene synthase, N-terminal domain
SMil_00006961|size101004-augustus-gene-0.21	0.33	0.69	1.69	0.21	0.07	0.25	0.206	-2.282	0.00337015	down	K14292 trimethylguanosine synthase [EC:2.1.1.-] | (RefSeq) uncharacterized LOC107850838 (A)	hypothetical protein CDL12_18519 [Handroanthus impetiginosus]	RecName: Full=Protein WUSCHEL; AltName: Full=Protein ROSULATA;	SubName: Full=Uncharacterized protein {ECO:0000313|EMBL:PIN08910.1};	--	GO:0005634,nucleus; GO:0003677,DNA binding; GO:0030154,cell differentiation; GO:0009908,flower development; GO:0006355,regulation of transcription, DNA-templated; GO:0006351,transcription, DNA-templated	Homeodomain
SMil_00006965|size100886-augustus-gene-0.35	0	0	0	0.9	0.59	1.08	172.777	7.433	1.68292e-08	up	K07478 putative ATPase | (RefSeq) ATPase WRNIP1 (A)	hypothetical protein CDL12_16597 [Handroanthus impetiginosus]	--	SubName: Full=Uncharacterized protein {ECO:0000313|EMBL:PIN10808.1};	--	--	Myb/SANT-like DNA-binding domain
SMil_00006986|size100819-augustus-gene-0.32	21.28	16.39	19.1	6.21	8.55	5.6	0.366	-1.452	8.08644e-18	down	K14182 vetispiradiene synthase [EC:4.2.3.21] | (RefSeq) PVS4; vetispiradiene synthase 1-like (A)	putative sesquiterpene synthase [Perilla frutescens var. frutescens]	RecName: Full=Germacrene A synthase; EC=4.2.3.23; AltName: Full=PatTpsCF2;	SubName: Full=Putative sesquiterpene synthase {ECO:0000313|EMBL:AAX16076.1};	--	GO:0005829,cytosol; GO:0034005,germacrene-A synthase activity; GO:0000287,magnesium ion binding; GO:0010334,sesquiterpene synthase activity; GO:0045338,farnesyl diphosphate metabolic process; GO:0051762,sesquiterpene biosynthetic process; GO:0016114,terpenoid biosynthetic process	Terpene synthase family, metal binding domain
SMil_00007004|size100666-augustus-gene-0.28	6.43	9.39	5.79	23.11	23.07	28.76	3.53	1.82	5.07345e-24	up	--	hypothetical protein CDL12_03579 [Handroanthus impetiginosus]	--	SubName: Full=Uncharacterized protein {ECO:0000313|EMBL:PIN23698.1};	--	--	--
SMil_00007009|size100666-processed-gene-0.19	1.61	1.37	1.6	0.49	0.57	0.63	0.375	-1.414	3.16003e-09	down	K13457 disease resistance protein RPM1 | (RefSeq) putative late blight resistance protein homolog R1B-14 (A)	putative late blight resistance protein homolog R1B-16 isoform X1 [Sesamum indicum]	RecName: Full=Putative late blight resistance protein homolog R1B-12;	SubName: Full=Uncharacterized protein {ECO:0000313|EMBL:EYU33970.1};	Apoptotic ATPase	GO:0005737,cytoplasm; GO:0016020,membrane; GO:0043531,ADP binding; GO:0005524,ATP binding; GO:0009626,plant-type hypersensitive response	AAA domain
SMil_00007017|size100572-augustus-gene-0.19	3.74	2.94	1.94	0.9	0.87	1.15	0.343	-1.542	0.00214764	down	K21805 protein N-lysine methyltransferase METTL21C [EC:2.1.1.-] | (RefSeq) protein N-terminal and lysine N-methyltransferase EFM7 (A)	protein N-methyltransferase NNT1 [Sesamum indicum]	--	SubName: Full=Uncharacterized protein {ECO:0000313|EMBL:KZM97220.1};	--	--	--
SMil_00007018|size100572-augustus-gene-0.20	7.77	8.99	10.11	4.28	4.18	4.63	0.498	-1.007	2.16108e-09	down	K21805 protein N-lysine methyltransferase METTL21C [EC:2.1.1.-] | (RefSeq) protein N-terminal and lysine N-methyltransferase EFM7 (A)	putative N2,N2-dimethylguanosine tRNA methyltransferase [Handroanthus impetiginosus]	--	SubName: Full=Putative N2,N2-dimethylguanosine tRNA methyltransferase {ECO:0000313|EMBL:PIN08026.1};	--	GO:0008168,methyltransferase activity	Lysine methyltransferase
SMil_00007022|size100559-augustus-gene-0.29	0.79	1.47	2.26	4.28	3.38	2.86	2.388	1.256	0.000589625	up	K19355 mannan endo-1,4-beta-mannosidase [EC:3.2.1.78] | (RefSeq) mannan endo-1,4-beta-mannosidase 4 (A)	PREDICTED: putative mannan endo-1,4-beta-mannosidase 9 [Erythranthe guttata]	RecName: Full=Putative mannan endo-1,4-beta-mannosidase 9; EC=3.2.1.78; AltName: Full=Beta-mannanase 9; AltName: Full=Endo-beta-1,4-mannanase 9; AltName: Full=OsMANP; AltName: Full=OsMan9; Flags: Precursor;	SubName: Full=Uncharacterized protein {ECO:0000313|EMBL:EYU45795.1}; Flags: Fragment;	--	GO:0005576,extracellular region; GO:0016985,mannan endo-1,4-beta-mannosidase activity; GO:0046355,mannan catabolic process	--
SMil_00007024|size100559-processed-gene-0.13	20.24	19.33	11.39	36.46	30.35	36.24	2.055	1.039	3.59858e-07	up	--	PREDICTED: uncharacterized protein LOC105956772 [Erythranthe guttata]	--	SubName: Full=Uncharacterized protein {ECO:0000313|EMBL:EYU38640.1};	--	--	--
SMil_00007053|size100470-augustus-gene-0.30	8.18	7.94	10.65	3.46	2.92	5.01	0.435	-1.202	1.86188e-09	down	K19626 inversin | (RefSeq) ankyrin repeat and SOCS box protein 11-like (A)	hypothetical protein MIMGU_mgv1a017643mg, partial [Erythranthe guttata]	RecName: Full=Phytochrome-interacting ankyrin-repeat protein 2 {ECO:0000303|PubMed:21395597}; Contains: RecName: Full=Protein ANKYRIN REPEAT 6, mitochondrial {ECO:0000303|PubMed:21123745}; Flags: Precursor;	SubName: Full=Uncharacterized protein {ECO:0000313|EMBL:EYU46499.1}; Flags: Fragment;	FOG: Ankyrin repeat	GO:0005737,cytoplasm; GO:0005739,mitochondrion; GO:0005634,nucleus; GO:0000151,ubiquitin ligase complex; GO:0010313,phytochrome binding; GO:0031625,ubiquitin protein ligase binding; GO:0004842,ubiquitin-protein transferase activity; GO:0009567,double fertilization forming a zygote and endosperm; GO:0009553,embryo sac development; GO:0080173,male-female gamete recognition during double fertilizati…	Ankyrin repeats (many copies)
SMil_00007055|size100452-processed-gene-0.4	0.02	0	0.09	0.24	0.49	0.39	11.292	3.497	0.000147691	up	K14753 guanine nucleotide-binding protein subunit beta-2-like 1 protein | (RefSeq) guanine nucleotide-binding protein subunit beta-like protein (A)	G protein beta subunit-like protein [Handroanthus impetiginosus]	RecName: Full=Guanine nucleotide-binding protein subunit beta-like protein;	SubName: Full=G protein beta subunit-like protein {ECO:0000313|EMBL:PIN22507.1};	G protein beta subunit-like protein	GO:0005840,ribosome	WD40 region of Ge1, enhancer of mRNA-decapping protein
SMil_00007074|size100361-augustus-gene-0.26	9.24	10.01	14.07	27.28	27.92	26.6	2.51	1.328	2.05003e-21	up	K01051 pectinesterase [EC:3.1.1.11] | (RefSeq) pectinesterase-like isoform X2 (A)	pectinesterase/pectinesterase inhibitor 28-like [Dorcoceras hygrometricum]	RecName: Full=Pectinesterase; Short=PE; EC=3.1.1.11; AltName: Full=Pectin methylesterase; Flags: Precursor;	RecName: Full=Pectinesterase {ECO:0000256|RuleBase:RU000589}; EC=3.1.1.11 {ECO:0000256|RuleBase:RU000589};	--	GO:0005618,cell wall; GO:0005576,extracellular region; GO:0045330,aspartyl esterase activity; GO:0030599,pectinesterase activity; GO:0042545,cell wall modification; GO:0045490,pectin catabolic process	Pectinesterase
SMil_00007075|size100361-processed-gene-0.15	65.56	85.92	63.41	296.49	285.84	295.53	4.159	2.056	3.48846e-65	up	K19041 E3 ubiquitin-protein ligase RNF38/44 [EC:2.3.2.27] | (Kazusa) Lj6g3v1468220.1; - (A)	RING-H2 finger protein ATL2 [Sesamum indicum]	RecName: Full=RING-H2 finger protein ATL2; EC=2.3.2.27 {ECO:0000305}; AltName: Full=Protein ARABIDOPSIS TOXICOS EN LEVADURA 2; Short=Protein ATL2; AltName: Full=RING-type E3 ubiquitin transferase ATL2 {ECO:0000305};	SubName: Full=Uncharacterized protein {ECO:0000313|EMBL:EYU43976.1};	FOG: Predicted E3 ubiquitin ligase	GO:0016021,integral component of membrane; GO:0046872,metal ion binding; GO:0061630,ubiquitin protein ligase activity; GO:0006952,defense response; GO:0043161,proteasome-mediated ubiquitin-dependent protein catabolic process; GO:0010200,response to chitin	Prokaryotic RING finger family 4
SMil_00007081|size100361-processed-gene-0.7	0.06	0.02	0.09	0	0	0	0.035	-4.835	0.0085357	down	K13457 disease resistance protein RPM1 | (RefSeq) putative late blight resistance protein homolog R1B-14 (A)	putative late blight resistance protein homolog R1B-16 [Sesamum indicum]	RecName: Full=Putative late blight resistance protein homolog R1A-6;	SubName: Full=NBS-LRR class resistance protein Fy1-Ry1 {ECO:0000313|EMBL:AGW28124.1};	Apoptotic ATPase	GO:0005737,cytoplasm; GO:0016020,membrane; GO:0043531,ADP binding; GO:0005524,ATP binding; GO:0009626,plant-type hypersensitive response	AAA ATPase domain
SMil_00007098|size100254-augustus-gene-0.19	0.59	0.59	0.82	0.12	0.09	0.16	0.193	-2.371	4.70929e-09	down	K13457 disease resistance protein RPM1 | (RefSeq) putative late blight resistance protein homolog R1B-14 (A)	PREDICTED: putative late blight resistance protein homolog R1B-16 [Erythranthe guttata]	RecName: Full=Putative late blight resistance protein homolog R1B-14;	SubName: Full=Uncharacterized protein {ECO:0000313|EMBL:EYU24542.1};	Apoptotic ATPase	GO:0005737,cytoplasm; GO:0016020,membrane; GO:0043531,ADP binding; GO:0005524,ATP binding; GO:0009626,plant-type hypersensitive response	Leucine rich repeat
SMil_00007107|size100169-augustus-gene-0.29	0.7	1.18	1.32	2.67	2.51	3.15	2.66	1.411	0.000351035	up	K01887 arginyl-tRNA synthetase [EC:6.1.1.19] | (RefSeq) arginine--tRNA ligase, cytoplasmic isoform X1 (A)	arginine--tRNA ligase, cytoplasmic isoform X1 [Sesamum indicum]	RecName: Full=Arginine--tRNA ligase, chloroplastic/mitochondrial {ECO:0000305}; EC=6.1.1.19 {ECO:0000305}; AltName: Full=Arginyl-tRNA synthetase {ECO:0000305}; Short=ArgRS {ECO:0000305}; AltName: Full=Protein EMBRYO DEFECTIVE 1027 {ECO:0000303|PubMed:16297076}; Flags: Precursor;	SubName: Full=Arginyl-tRNA synthetase {ECO:0000313|EMBL:PIN20706.1}; EC=6.1.1.19 {ECO:0000313|EMBL:PIN20706.1};	Arginyl-tRNA synthetase	GO:0009507,chloroplast; GO:0009570,chloroplast stroma; GO:0005739,mitochondrion; GO:0004814,arginine-tRNA ligase activity; GO:0005524,ATP binding; GO:0006420,arginyl-tRNA aminoacylation; GO:0009793,embryo development ending in seed dormancy	tRNA synthetases class I (R)
SMil_00007117|size100157-augustus-gene-0.33	1.68	3.21	2.4	0	0	0	0.003	-8.499	1.1044e-11	down	--	--	--	--	--	--	--
SMil_00007134|size100007-augustus-gene-0.22	1.55	1.13	0.92	0.24	0.11	0.22	0.16	-2.645	5.63354e-09	down	K13457 disease resistance protein RPM1 | (RefSeq) disease resistance protein RPM1-like (A)	PREDICTED: uncharacterized protein LOC109353873 [Lupinus angustifolius]	--	SubName: Full=Uncharacterized protein {ECO:0000313|EMBL:KYP56007.1};	FOG: Reverse transcriptase	--	Zinc knuckle
SMil_00007143|size99974-augustus-gene-0.24	1.07	1.35	1.73	3.11	2.77	3.08	2.21	1.144	4.446e-08	up	K15292 syntaxin-binding protein 1 | (RefSeq) SNARE-interacting protein KEULE-like (A)	PREDICTED: protein transport Sec1a-like isoform X1 [Erythranthe guttata]	RecName: Full=Protein transport Sec1a; Short=AtSec1a;	SubName: Full=Uncharacterized protein {ECO:0000313|EMBL:EYU31992.1};	Vesicle trafficking protein Sec1	GO:0015031,protein transport; GO:0006904,vesicle docking involved in exocytosis	Sec1 family
SMil_00007166|size99899-augustus-gene-0.32	0	0	0	0.07	0.24	0.3	34.797	5.121	0.00405107	up	K13422 transcription factor MYC2 | (RefSeq) transcription factor bHLH28-like (A)	basic helix-loop-helix transcription factor [Salvia miltiorrhiza]	RecName: Full=Transcription factor bHLH25; AltName: Full=Basic helix-loop-helix protein 25; Short=AtbHLH25; Short=bHLH 25; AltName: Full=Transcription factor EN 29; AltName: Full=bHLH transcription factor bHLH025;	SubName: Full=Basic helix-loop-helix transcription factor {ECO:0000313|EMBL:AKN09610.1};	--	GO:0005634,nucleus; GO:0003677,DNA binding; GO:0003700,DNA-binding transcription factor activity; GO:0046983,protein dimerization activity; GO:0006355,regulation of transcription, DNA-templated; GO:0006351,transcription, DNA-templated	Helix-loop-helix DNA-binding domain
SMil_00007184|size99603-augustus-gene-0.20	1.33	0.72	0.31	3.4	3.37	4.92	4.984	2.317	5.57234e-08	up	K04733 interleukin-1 receptor-associated kinase 4 [EC:2.7.11.1] | (RefSeq) uncharacterized protein LOC110761908 (A)	basic helix-loop-helix transcription factor [Salvia miltiorrhiza]	RecName: Full=Transcription factor bHLH95 {ECO:0000303|PubMed:14600211}; AltName: Full=Basic helix-loop-helix protein 95 {ECO:0000303|PubMed:14600211}; Short=AtbHLH95 {ECO:0000303|PubMed:14600211}; Short=bHLH 95 {ECO:0000303|PubMed:14600211}; AltName: Full=Protein RETARDED GROWTH OF EMBRYO 1 {ECO:0000303|PubMed:18567831}; AltName: Full=Protein ZHOUPI {ECO:0000303|PubMed:18849529}; AltName: Full=T…	SubName: Full=Basic helix-loop-helix transcription factor {ECO:0000313|EMBL:AKN09611.1};	--	GO:0005634,nucleus; GO:0003677,DNA binding; GO:0003700,DNA-binding transcription factor activity; GO:0046983,protein dimerization activity; GO:0009793,embryo development ending in seed dormancy; GO:0006355,regulation of transcription, DNA-templated; GO:0006351,transcription, DNA-templated	Helix-loop-helix DNA-binding domain
SMil_00007198|size99598-augustus-gene-0.31	0.57	0.57	1.22	0	0	0	0.015	-6.05	5.13746e-05	down	K02884 large subunit ribosomal protein L19 | (RefSeq) 50S ribosomal protein L19-1, chloroplastic isoform X1 (A)	Mitochondrial/chloroplast ribosomal protein L19 [Handroanthus impetiginosus]	RecName: Full=50S ribosomal protein L19, chloroplastic {ECO:0000303|PubMed:10874046}; AltName: Full=CL19; AltName: Full=Chloroplastic large ribosomal subunit protein bL19c {ECO:0000303|PubMed:28007896}; Flags: Precursor;	SubName: Full=Mitochondrial/chloroplast ribosomal protein L19 {ECO:0000313|EMBL:PIN26365.1};	Mitochondrial/chloroplast ribosomal protein L19	GO:0009507,chloroplast; GO:0005840,ribosome; GO:0019843,rRNA binding; GO:0003735,structural constituent of ribosome; GO:0006412,translation	Protein of unknown function (DUF3906)
SMil_00007202|size99535-augustus-gene-0.20	0.71	0.99	0.75	2.09	3.11	2.31	3.118	1.641	4.65025e-12	up	K04730 interleukin-1 receptor-associated kinase 1 [EC:2.7.11.1] | (RefSeq) receptor kinase-like protein Xa21 (A)	hypothetical protein MIMGU_mgv1a001130mg [Erythranthe guttata]	RecName: Full=Probable LRR receptor-like serine/threonine-protein kinase At3g47570; EC=2.7.11.1; Flags: Precursor;	SubName: Full=Uncharacterized protein {ECO:0000313|EMBL:EYU40961.1};	--	GO:0016021,integral component of membrane; GO:0005886,plasma membrane; GO:0005524,ATP binding; GO:0004674,protein serine/threonine kinase activity	Protein of unknown function (DUF1679)
SMil_00007243|size99381-augustus-gene-0.21	12.68	13.97	16.14	33.83	40.17	41.87	2.764	1.467	4.66194e-30	up	K09286 EREBP-like factor | (RefSeq) ethylene-responsive transcription factor ERF054 (A)	hypothetical protein CDL12_21176 [Handroanthus impetiginosus]	RecName: Full=Ethylene-responsive transcription factor ERF053 {ECO:0000305}; Short=AtERF53 {ECO:0000303|PubMed:22095047};	SubName: Full=Uncharacterized protein {ECO:0000313|EMBL:PIN06276.1};	--	GO:0005737,cytoplasm; GO:0005634,nucleus; GO:0003700,DNA-binding transcription factor activity; GO:0043565,sequence-specific DNA binding; GO:0009873,ethylene-activated signaling pathway; GO:1900036,positive regulation of cellular response to heat; GO:0045893,positive regulation of transcription, DNA-templated; GO:2000070,regulation of response to water deprivation; GO:0009651,response to salt str…	AP2 domain
SMil_00007247|size99284-processed-gene-0.1	0.08	0.24	0.54	1.23	1.06	1.44	4.457	2.156	0.00129067	up	--	phylloplanin-like [Sesamum indicum]	RecName: Full=Phylloplanin; AltName: Full=T-phylloplanin; Flags: Precursor;	SubName: Full=Uncharacterized protein {ECO:0000313|EMBL:EYU33047.1};	--	GO:0005576,extracellular region; GO:0006952,defense response	Pollen proteins Ole e I like
SMil_00007248|size99284-augustus-gene-0.13	1.63	1.69	3.01	7.59	6.85	5.54	3.235	1.694	3.84763e-10	up	--	phylloplanin-like [Sesamum indicum]	RecName: Full=Phylloplanin; AltName: Full=T-phylloplanin; Flags: Precursor;	SubName: Full=Uncharacterized protein {ECO:0000313|EMBL:EYU33047.1};	--	GO:0005576,extracellular region; GO:0006952,defense response	Pollen proteins Ole e I like
SMil_00007262|size98917-augustus-gene-0.28	8.18	7.98	3.96	20.84	16.17	18.53	2.804	1.487	6.67818e-07	up	K20628 expansin | (RefSeq) expansin-B3-like (A)	hypothetical protein CDL12_21180 [Handroanthus impetiginosus]	RecName: Full=Expansin-B3; Short=At-EXPB3; Short=AtEXPB3; AltName: Full=Ath-ExpBeta-1.6; AltName: Full=Beta-expansin-3; Flags: Precursor;	SubName: Full=Uncharacterized protein {ECO:0000313|EMBL:PIN06268.1};	--	GO:0005618,cell wall; GO:0005576,extracellular region; GO:0016020,membrane; GO:0009506,plasmodesma; GO:0071555,cell wall organization; GO:0019953,sexual reproduction; GO:0006949,syncytium formation	Pollen allergen
SMil_00007267|size98889-augustus-gene-0.23	0.32	0.11	0.55	0.99	0.88	1.35	3.354	1.746	0.000287079	up	K13457 disease resistance protein RPM1 | (RefSeq) putative late blight resistance protein homolog R1B-14 (A)	putative late blight resistance protein homolog R1A-10 [Sesamum indicum]	RecName: Full=Putative late blight resistance protein homolog R1A-4;	SubName: Full=Uncharacterized protein {ECO:0000313|EMBL:EYU21105.1};	Apoptotic ATPase	GO:0005737,cytoplasm; GO:0016020,membrane; GO:0043531,ADP binding; GO:0005524,ATP binding; GO:0009626,plant-type hypersensitive response	Leucine rich repeat
SMil_00007272|size98889-processed-gene-0.14	1.66	2.35	1.28	0.86	0.7	0.8	0.454	-1.138	0.00961509	down	--	uncharacterized protein LOC105163055 [Sesamum indicum]	--	SubName: Full=Uncharacterized protein {ECO:0000313|EMBL:EYU46802.1};	--	--	--
SMil_00007273|size98889-processed-gene-0.16	71.29	83.61	93.5	325.36	266.91	350.94	3.877	1.955	9.82002e-56	up	--	hypothetical protein CDL12_20807 [Handroanthus impetiginosus]	--	SubName: Full=Uncharacterized protein {ECO:0000313|EMBL:PIN06638.1};	--	--	Domain of unknown function (DUF4228)
SMil_00007279|size98882-processed-gene-0.15	0.06	0.03	0.25	0.52	0.46	0.27	3.822	1.934	0.00661163	up	K05681 ATP-binding cassette, subfamily G (WHITE), member 2 | (RefSeq) hypothetical protein (A)	ABC transporter G family member 9 [Sesamum indicum]	RecName: Full=ABC transporter G family member 9; Short=ABC transporter ABCG.9; Short=AtABCG9; AltName: Full=Probable white-brown complex homolog protein 9; Short=AtWBC9;	SubName: Full=Uncharacterized protein {ECO:0000313|EMBL:EYU26406.1};	Transporter, ABC superfamily (Breast cancer resistance protein)	GO:0016021,integral component of membrane; GO:0005886,plasma membrane; GO:0005524,ATP binding; GO:0042626,ATPase activity, coupled to transmembrane movement of substances; GO:0042803,protein homodimerization activity; GO:0010588,cotyledon vascular tissue pattern formation; GO:0010222,stem vascular tissue pattern formation	AAA domain, putative AbiEii toxin, Type IV TA system
SMil_00007315|size98769-augustus-gene-0.23	0.49	0.48	0.66	0.17	0.13	0.14	0.272	-1.876	1.08308e-05	down	K13457 disease resistance protein RPM1 | (RefSeq) putative late blight resistance protein homolog R1B-14 (A)	PREDICTED: putative late blight resistance protein homolog R1B-16 [Erythranthe guttata]	RecName: Full=Putative late blight resistance protein homolog R1B-14;	SubName: Full=Uncharacterized protein {ECO:0000313|EMBL:EYU24542.1};	Apoptotic ATPase	GO:0005737,cytoplasm; GO:0016020,membrane; GO:0043531,ADP binding; GO:0005524,ATP binding; GO:0009626,plant-type hypersensitive response	Leucine rich repeat
SMil_00007324|size98509-processed-gene-0.5	154.08	178.95	155.26	373.33	373.99	411.28	2.417	1.273	5.40501e-40	up	K22733 magnesium transporter | (RefSeq) uncharacterized LOC100244618 (A)	hypothetical protein CDL12_19518 [Handroanthus impetiginosus]	RecName: Full=Protein SRC2 homolog {ECO:0000305}; Short=AtSRC2 {ECO:0000303|PubMed:16227454};	SubName: Full=Uncharacterized protein {ECO:0000313|EMBL:PIN07907.1};	--	GO:0005783,endoplasmic reticulum; GO:0005789,endoplasmic reticulum membrane; GO:0016021,integral component of membrane; GO:0005886,plasma membrane; GO:0000326,protein storage vacuole; GO:0032586,protein storage vacuole membrane; GO:0006623,protein targeting to vacuole	C2 domain
SMil_00007340|size98276-processed-gene-0.9	1.45	1.47	1.7	0.82	0.83	0.57	0.491	-1.026	0.00097062	down	--	--	--	--	--	--	--
SMil_00007344|size98276-processed-gene-0.24	101.01	101.55	73.28	219.73	186.99	200.7	2.241	1.164	1.17597e-16	up	--	hypothetical protein F511_23276 [Dorcoceras hygrometricum]	--	SubName: Full=Uncharacterized protein {ECO:0000313|EMBL:PIN21286.1};	--	--	--
SMil_00007347|size98214-augustus-gene-0.30	0.07	0.2	0.06	0.67	0.81	0.51	6.252	2.644	2.47411e-05	up	K01369 legumain [EC:3.4.22.34] | (RefSeq) vacuolar-processing enzyme precursor (A)	PREDICTED: legumain-like [Erythranthe guttata]	RecName: Full=Vacuolar-processing enzyme; Short=VPE; EC=3.4.22.-; Flags: Precursor;	SubName: Full=Uncharacterized protein {ECO:0000313|EMBL:EYU34366.1};	Asparaginyl peptidases	GO:0008234,cysteine-type peptidase activity	Caspase domain
SMil_00007354|size98197-processed-gene-0.15	2.14	2.53	2.24	0.4	0.52	0.39	0.194	-2.367	7.01671e-14	down	K13457 disease resistance protein RPM1 | (RefSeq) putative late blight resistance protein homolog R1B-14 (A)	hypothetical protein MIMGU_mgv1a019841mg [Erythranthe guttata]	RecName: Full=Putative late blight resistance protein homolog R1B-17;	SubName: Full=Uncharacterized protein {ECO:0000313|EMBL:EYU21828.1};	Apoptotic ATPase	GO:0005737,cytoplasm; GO:0016020,membrane; GO:0043531,ADP binding; GO:0005524,ATP binding; GO:0046872,metal ion binding; GO:0030001,metal ion transport; GO:0009626,plant-type hypersensitive response	DnaB-like helicase C terminal domain
SMil_00007357|size98149-processed-gene-0.10	9.4	6.79	9.5	4.55	3.27	3.16	0.437	-1.195	5.16991e-07	down	K01870 isoleucyl-tRNA synthetase [EC:6.1.1.5] | (RefSeq) isoleucine--tRNA ligase, chloroplastic/mitochondrial-like (A)	dirigent protein 21 [Sesamum indicum]	RecName: Full=Dirigent protein 11; Short=AtDIR11; Flags: Precursor;	RecName: Full=Dirigent protein {ECO:0000256|RuleBase:RU363099};	--	GO:0048046,apoplast; GO:0016853,isomerase activity	Dirigent-like protein
SMil_00007359|size98149-processed-gene-0.13	0.28	0.18	0.38	1.51	0.86	0.66	3.681	1.88	0.0048688	up	K01870 isoleucyl-tRNA synthetase [EC:6.1.1.5] | (RefSeq) isoleucine--tRNA ligase, chloroplastic/mitochondrial-like (A)	dirigent protein 21 [Sesamum indicum]	RecName: Full=Dirigent protein 11; Short=AtDIR11; Flags: Precursor;	RecName: Full=Dirigent protein {ECO:0000256|RuleBase:RU363099}; Flags: Fragment;	--	GO:0048046,apoplast; GO:0016853,isomerase activity	Dirigent-like protein
SMil_00007373|size98116-augustus-gene-0.23	3.24	6.34	4.68	1.71	0.93	1.6	0.303	-1.721	2.47735e-06	down	--	hypothetical protein F511_06357 [Dorcoceras hygrometricum]	RecName: Full=GDT1-like protein 4;	SubName: Full=Uncharacterized protein {ECO:0000313|EMBL:EYU29953.1};	Predicted membrane protein	GO:0016021,integral component of membrane; GO:0080167,response to karrikin	Uncharacterized protein family UPF0016
SMil_00007382|size98072-augustus-gene-0.37	2.82	2.09	4.7	6.59	6.89	6.4	2.12	1.084	1.12121e-05	up	K15109 solute carrier family 25 (mitochondrial carnitine/acylcarnitine transporter), member 20/29 | (RefSeq) mitochondrial arginine transporter BAC2-like (A)	mitochondrial arginine transporter BAC2-like [Sesamum indicum]	RecName: Full=Mitochondrial arginine transporter BAC2; AltName: Full=Mitochondrial basic amino acid carrier 2; Short=AtMBAC2;	SubName: Full=Mitochondrial carrier protein {ECO:0000313|EMBL:PIN06436.1};	Mitochondrial carrier protein	GO:0016021,integral component of membrane; GO:0005743,mitochondrial inner membrane; GO:0005739,mitochondrion; GO:0015181,arginine transmembrane transporter activity; GO:0005290,L-histidine transmembrane transporter activity; GO:0015189,L-lysine transmembrane transporter activity; GO:0000064,L-ornithine transmembrane transporter activity; GO:0006844,acyl carnitine transport; GO:0006972,hyperosmoti…	Mitochondrial carrier protein
SMil_00007386|size98072-augustus-gene-0.39	0.85	1.29	2.01	0.4	0.58	0.69	0.412	-1.278	0.000833819	down	K21026 acetylajmaline esterase [EC:3.1.1.80] | (RefSeq) GDSL esterase/lipase At5g03980-like (A)	hypothetical protein BC332_21995 [Capsicum chinense]	RecName: Full=GDSL esterase/lipase At1g28590; EC=3.1.1.-; AltName: Full=Extracellular lipase At1g28590; Flags: Precursor;	SubName: Full=Uncharacterized protein {ECO:0000313|EMBL:PHU10135.1};	--	GO:0005576,extracellular region; GO:0016788,hydrolase activity, acting on ester bonds; GO:0016042,lipid catabolic process	--
SMil_00007398|size97983-augustus-gene-0.20	0.77	1.77	1.93	0.05	0	0	0.011	-6.565	4.87915e-09	down	--	putative F-box protein At1g49610 isoform X1 [Olea europaea var. sylvestris]	--	SubName: Full=Uncharacterized protein {ECO:0000313|EMBL:KDP20887.1};	--	--	FBD
SMil_00007411|size97803-augustus-gene-0.29	3.43	3.65	3.69	7.72	8.57	7.43	2.248	1.169	1.78972e-06	up	--	hypothetical protein CDL12_21607 [Handroanthus impetiginosus]	--	SubName: Full=Uncharacterized protein {ECO:0000313|EMBL:PIN18696.1};	--	--	--
SMil_00007420|size97778-augustus-gene-0.36	0.99	1.27	0.75	0.44	0.29	0.2	0.316	-1.664	0.00712697	down	--	--	--	--	--	--	--
SMil_00007424|size97778-augustus-gene-0.30	1.96	1.04	1.22	4.14	3.15	2.44	2.345	1.23	0.000160127	up	--	protein PLANT CADMIUM RESISTANCE 8-like [Sesamum indicum]	RecName: Full=Protein PLANT CADMIUM RESISTANCE 8; Short=AtPCR8;	SubName: Full=Uncharacterized protein {ECO:0000313|EMBL:PIN13690.1};	--	GO:0016021,integral component of membrane; GO:0005886,plasma membrane; GO:0006979,response to oxidative stress	PLAC8 family
SMil_00007428|size97772-processed-gene-0.18	1.67	1.18	1.61	6.38	7.43	5.81	4.478	2.163	3.53955e-08	up	--	VQ motif-containing protein 1-like [Sesamum indicum]	RecName: Full=VQ motif-containing protein 1 {ECO:0000303|PubMed:22535423}; Short=AtVQ1 {ECO:0000303|PubMed:22535423};	SubName: Full=Uncharacterized protein {ECO:0000313|EMBL:PIN06393.1};	--	GO:0005634,nucleus	VQ motif
SMil_00007433|size97716-processed-gene-0.39	1.63	1.82	0.49	2.91	2.77	3.38	2.332	1.222	0.00398325	up	K22736 vacuolar iron transporter family protein | (RefSeq) vacuolar iron transporter homolog 1-like (A)	putative membrane protein [Handroanthus impetiginosus]	RecName: Full=Vacuolar iron transporter homolog 4; AltName: Full=Protein NODULIN-LIKE 4;	SubName: Full=Putative membrane protein {ECO:0000313|EMBL:PIN26263.1};	Uncharacterized membrane protein	GO:0016021,integral component of membrane; GO:0016020,membrane; GO:0005774,vacuolar membrane; GO:0005381,iron ion transmembrane transporter activity; GO:0005384,manganese ion transmembrane transporter activity; GO:0030026,cellular manganese ion homeostasis; GO:0071281,cellular response to iron ion; GO:0006880,intracellular sequestering of iron ion; GO:0071421,manganese ion transmembrane transport	VIT family
SMil_00007453|size97571-processed-gene-0.22	3.83	2.92	2.86	6.65	9.3	7.51	2.483	1.312	9.65762e-10	up	K13947 auxin efflux carrier family | (RefSeq) putative auxin efflux carrier component 8 (A)	PREDICTED: putative auxin efflux carrier component 8 isoform X4 [Erythranthe guttata]	RecName: Full=Auxin efflux carrier component 5 {ECO:0000303|PubMed:15817418}; Short=AtPIN5 {ECO:0000303|PubMed:15817418};	RecName: Full=Auxin efflux carrier component {ECO:0000256|RuleBase:RU362108};	--	GO:0005783,endoplasmic reticulum; GO:0005789,endoplasmic reticulum membrane; GO:0016021,integral component of membrane; GO:0005886,plasma membrane; GO:0010329,auxin efflux transmembrane transporter activity; GO:0080161,auxin transmembrane transporter activity; GO:0010252,auxin homeostasis; GO:0009926,auxin polar transport; GO:0009734,auxin-activated signaling pathway; GO:0080162,intracellular aux…	Membrane transport protein
SMil_00007469|size97506-augustus-gene-0.26	4.23	4.04	4.24	0.63	0.05	0.18	0.071	-3.818	6.73479e-14	down	--	rhomboid-like protein 19 [Sesamum indicum]	RecName: Full=Rhomboid-like protein 19 {ECO:0000303|PubMed:16895613}; Short=AtRBL19 {ECO:0000303|PubMed:16895613};	SubName: Full=Putative membrane protein {ECO:0000313|EMBL:PIN11100.1};	Predicted membrane protein	GO:0005794,Golgi apparatus; GO:0016021,integral component of membrane; GO:0006890,retrograde vesicle-mediated transport, Golgi to ER	--
SMil_00007470|size97506-augustus-gene-0.19	0.05	0.29	0.23	0.56	0.8	0.77	3.912	1.968	0.00233022	up	K08472 mlo protein | (RefSeq) MLO-like protein 12 (A)	MLO-like protein 12 [Sesamum indicum]	RecName: Full=MLO-like protein 6; Short=AtMlo6;	RecName: Full=MLO-like protein {ECO:0000256|RuleBase:RU280816};	--	GO:0016021,integral component of membrane; GO:0005886,plasma membrane; GO:0005516,calmodulin binding; GO:0009817,defense response to fungus, incompatible interaction	Mlo family
SMil_00007471|size97506-augustus-gene-0.20	0.46	1.16	0.87	0.12	0.1	0.22	0.183	-2.449	0.000473512	down	K13071 pheophorbide a oxygenase [EC:1.14.15.17] | (RefSeq) hypothetical protein (A)	protochlorophyllide-dependent translocon component 52, chloroplastic [Sesamum indicum]	RecName: Full=Protochlorophyllide-dependent translocon component 52, chloroplastic; AltName: Full=ACD1-like protein; AltName: Full=Protein TIC 55-IV; AltName: Full=Translocon at the inner envelope membrane of chloroplasts 55-IV; Flags: Precursor;	SubName: Full=Rieske-type oxygenase {ECO:0000313|EMBL:ASW21053.1};	--	GO:0009507,chloroplast; GO:0009941,chloroplast envelope; GO:0009706,chloroplast inner membrane; GO:0016021,integral component of membrane; GO:0009536,plastid; GO:0051537,2 iron, 2 sulfur cluster binding; GO:0010277,chlorophyllide a oxygenase [overall] activity; GO:0046872,metal ion binding; GO:0015031,protein transport	Rieske [2Fe-2S] domain
SMil_00007472|size97506-augustus-gene-0.21	1.63	2.12	4.11	0.25	0.15	0.33	0.096	-3.381	2.43369e-10	down	K13071 pheophorbide a oxygenase [EC:1.14.15.17] | (RefSeq) pheophorbide a oxygenase, chloroplastic-like (A)	Rieske-type oxygenase (chromoplast) [Scutellaria baicalensis]	RecName: Full=Protochlorophyllide-dependent translocon component 52, chloroplastic; AltName: Full=ACD1-like protein; AltName: Full=Protein TIC 55-IV; AltName: Full=Translocon at the inner envelope membrane of chloroplasts 55-IV; Flags: Precursor;	SubName: Full=Rieske-type oxygenase {ECO:0000313|EMBL:ASW21053.1};	--	GO:0009507,chloroplast; GO:0009941,chloroplast envelope; GO:0009706,chloroplast inner membrane; GO:0016021,integral component of membrane; GO:0009536,plastid; GO:0051537,2 iron, 2 sulfur cluster binding; GO:0010277,chlorophyllide a oxygenase [overall] activity; GO:0046872,metal ion binding; GO:0015031,protein transport	Pheophorbide a oxygenase
SMil_00007491|size97311-augustus-gene-0.29	1.91	1.55	1.45	0.09	0.04	0	0.027	-5.203	1.14277e-15	down	--	PREDICTED: PGR5-like protein 1A, chloroplastic [Erythranthe guttata]	RecName: Full=PGR5-like protein 1A, chloroplastic; AltName: Full=Ferredoxin-plastoquinone reductase 1; Flags: Precursor;	SubName: Full=Uncharacterized protein {ECO:0000313|EMBL:EYU28953.1};	--	GO:0009507,chloroplast; GO:0009534,chloroplast thylakoid; GO:0009535,chloroplast thylakoid membrane; GO:0016021,integral component of membrane; GO:0009579,thylakoid; GO:0042802,identical protein binding; GO:0016730,oxidoreductase activity, acting on iron-sulfur proteins as donors; GO:0019904,protein domain specific binding; GO:0015979,photosynthesis; GO:0009773,photosynthetic electron transport i…	--
SMil_00007540|size97033-processed-gene-0.1	1.44	0.56	0.38	0.05	0.12	0.03	0.084	-3.581	2.78415e-05	down	K05681 ATP-binding cassette, subfamily G (WHITE), member 2 | (Kazusa) Lj5g3v0659620.1; - (A)	PREDICTED: ABC transporter G family member 24 [Camelina sativa]	RecName: Full=ABC transporter G family member 24; Short=ABC transporter ABCG.24; Short=AtABCG24; AltName: Full=Probable white-brown complex homolog protein 25; Short=AtWBC25;	SubName: Full=Uncharacterized protein {ECO:0000313|EMBL:EOA37372.1};	Transporter, ABC superfamily (Breast cancer resistance protein)	GO:0016021,integral component of membrane; GO:0005886,plasma membrane; GO:0005524,ATP binding; GO:0042626,ATPase activity, coupled to transmembrane movement of substances	--
SMil_00007557|size96949-augustus-gene-0.25	0.32	0.53	0.54	1.38	2.21	1.5	3.745	1.905	2.24396e-06	up	K05933 aminocyclopropanecarboxylate oxidase [EC:1.14.17.4] | (RefSeq) 1-aminocyclopropane-1-carboxylate oxidase 1 (A)	Iron/ascorbate family oxidoreductase [Handroanthus impetiginosus]	RecName: Full=1-aminocyclopropane-1-carboxylate oxidase 1; Short=ACC oxidase 1; Short=AtACO1; EC=1.14.17.4;	SubName: Full=Iron/ascorbate family oxidoreductase {ECO:0000313|EMBL:PIN07227.1}; EC=1.14.17.4 {ECO:0000313|EMBL:PIN07227.1};	Iron/ascorbate family oxidoreductases	GO:0009815,1-aminocyclopropane-1-carboxylate oxidase activity; GO:0031418,L-ascorbic acid binding; GO:0046872,metal ion binding; GO:0071398,cellular response to fatty acid; GO:0071281,cellular response to iron ion; GO:0071732,cellular response to nitric oxide; GO:0051365,cellular response to potassium ion starvation; GO:0006952,defense response; GO:0009693,ethylene biosynthetic process	non-haem dioxygenase in morphine synthesis N-terminal
SMil_00007570|size96774-processed-gene-0.6	13.72	16.81	12.3	28.58	29.71	28.97	2.076	1.054	1.01655e-08	up	--	protein RALF-like 34 [Dorcoceras hygrometricum]	RecName: Full=Protein RALF-like 34; Flags: Precursor;	SubName: Full=protein RALF-like 34 {ECO:0000313|RefSeq:XP_004511922.1};	--	GO:0048046,apoplast; GO:0005622,intracellular; GO:0009506,plasmodesma; GO:0005179,hormone activity; GO:0004871,NA; GO:0019722,calcium-mediated signaling; GO:0007267,cell-cell signaling	Rapid ALkalinization Factor (RALF)
SMil_00007578|size96742-processed-gene-0.11	1.87	0.6	3.06	6.55	5.07	6.37	3.334	1.737	0.00022598	up	--	hypothetical protein CDL12_21055 [Handroanthus impetiginosus]	RecName: Full=VQ motif-containing protein 10 {ECO:0000303|PubMed:22535423}; Short=AtVQ10 {ECO:0000303|PubMed:22535423}; AltName: Full=Tobacco rattle virus-induced protein variant 1 {ECO:0000312|EMBL:AAV69753.1};	SubName: Full=Uncharacterized protein {ECO:0000313|EMBL:PIN06393.1};	--	GO:0005634,nucleus; GO:0006979,response to oxidative stress	VQ motif
SMil_00007592|size96552-augustus-gene-0.23	2.38	1.85	1.3	5.26	3.61	5.18	2.582	1.368	3.1796e-06	up	--	--	--	--	--	--	--
SMil_00007625|size96437-augustus-gene-0.24	0.54	0.34	0.53	1.14	1.62	0.83	2.599	1.378	0.00157323	up	K13354 solute carrier family 25 (peroxisomal adenine nucleotide transporter), member 17 | (RefSeq) peroxisomal adenine nucleotide carrier 1-like (A)	peroxisomal adenine nucleotide carrier 1-like [Olea europaea var. sylvestris]	RecName: Full=Peroxisomal adenine nucleotide carrier 1; Short=GmPNC1;	SubName: Full=Uncharacterized protein {ECO:0000313|EMBL:KCW84246.1};	Predicted mitochondrial carrier protein	GO:0005779,integral component of peroxisomal membrane; GO:0005743,mitochondrial inner membrane; GO:0005777,peroxisome; GO:0015217,ADP transmembrane transporter activity; GO:0015297,antiporter activity; GO:0005347,ATP transmembrane transporter activity; GO:0015866,ADP transport; GO:0015867,ATP transport; GO:0006635,fatty acid beta-oxidation; GO:0006839,mitochondrial transport; GO:0090351,seedling …	Mitochondrial carrier protein
SMil_00007639|size96336-processed-gene-0.18	10.33	14.36	10.5	32.87	34.8	29.69	2.82	1.496	3.63458e-21	up	K21953 SH3KBP1-binding protein 1 | (RefSeq) BTB/POZ domain-containing protein At5g41330-like (A)	BTB/POZ domain-containing protein At5g41330-like [Sesamum indicum]	RecName: Full=BTB/POZ domain-containing protein At5g41330;	SubName: Full=Uncharacterized protein {ECO:0000313|EMBL:EYU38336.1};	SETA binding protein SB1 and related proteins, contain BTB/POZ domain	GO:0051260,protein homooligomerization; GO:0016567,protein ubiquitination	--
SMil_00007640|size96336-processed-gene-0.19	11.35	14.04	17.05	35.27	33.72	30.57	2.399	1.262	1.87449e-16	up	K21953 SH3KBP1-binding protein 1 | (RefSeq) BTB/POZ domain-containing protein At5g41330-like (A)	BTB/POZ domain-containing protein At5g41330-like, partial [Olea europaea var. sylvestris]	RecName: Full=BTB/POZ domain-containing protein At5g41330;	SubName: Full=Uncharacterized protein {ECO:0000313|EMBL:EYU38336.1};	SETA binding protein SB1 and related proteins, contain BTB/POZ domain	GO:0051260,protein homooligomerization; GO:0016567,protein ubiquitination	BTB/POZ domain
SMil_00007664|size96197-augustus-gene-0.24	0.31	0.31	0.37	0.95	1.16	1.4	3.621	1.856	2.05571e-09	up	K20714 serine/threonine-protein kinase OXI1 [EC:2.7.11.1] | (RefSeq) serine/threonine-protein kinase OXI1 (A)	PREDICTED: CBS domain-containing protein CBSCBSPB3-like [Erythranthe guttata]	RecName: Full=CBS domain-containing protein CBSCBSPB3;	SubName: Full=Uncharacterized protein {ECO:0000313|EMBL:EYU20613.1};	--	GO:0016021,integral component of membrane	Protein kinase domain
SMil_00007668|size96187-augustus-gene-0.19	8.65	10.56	13.41	23.43	23.97	24.56	2.255	1.173	3.01348e-18	up	K13457 disease resistance protein RPM1 | (RefSeq) putative late blight resistance protein homolog R1B-14 (A)	PREDICTED: putative disease resistance RPP13-like protein 3 [Erythranthe guttata]	RecName: Full=Putative late blight resistance protein homolog R1A-6;	SubName: Full=Uncharacterized protein {ECO:0000313|EMBL:EYU40383.1};	Apoptotic ATPase	GO:0005737,cytoplasm; GO:0016020,membrane; GO:0043531,ADP binding; GO:0005524,ATP binding; GO:0009626,plant-type hypersensitive response	AAA domain
SMil_00007671|size96187-augustus-gene-0.18	5.79	4.51	4.81	0.33	0.54	0.78	0.111	-3.176	3.08552e-19	down	K06627 cyclin-A | (RefSeq) putative cyclin-A3-1 (A)	putative cyclin-A3-1 [Sesamum indicum]	RecName: Full=Cyclin-A3-2; AltName: Full=G2/mitotic-specific cyclin-A3-2; Short=CycA3;2;	SubName: Full=Uncharacterized protein {ECO:0000313|EMBL:EYU36354.1};	G2/Mitotic-specific cyclin A	GO:0005737,cytoplasm; GO:0005634,nucleus; GO:0007049,cell cycle; GO:0051301,cell division	Glycosyl hydrolase family 85
SMil_00007676|size96166-processed-gene-0.13	0.46	0.34	0.36	0.1	0	0.1	0.17	-2.557	0.0044079	down	K13457 disease resistance protein RPM1 | (RefSeq) putative late blight resistance protein homolog R1B-14 (A)	hypothetical protein MIMGU_mgv1a022812mg [Erythranthe guttata]	RecName: Full=Putative late blight resistance protein homolog R1A-6;	SubName: Full=Uncharacterized protein {ECO:0000313|EMBL:EYU21839.1};	Apoptotic ATPase	GO:0005737,cytoplasm; GO:0016020,membrane; GO:0043531,ADP binding; GO:0005524,ATP binding; GO:0009626,plant-type hypersensitive response	AAA domain
SMil_00007679|size96166-augustus-gene-0.22	0.84	0.8	0.98	0.06	0.13	0.07	0.104	-3.261	2.20184e-15	down	K20929 glyoxal/methylglyoxal oxidase [EC:1.2.3.15] | (RefSeq) aldehyde oxidase GLOX-like (A)	PREDICTED: uncharacterized protein LOC105956061 [Erythranthe guttata]	--	SubName: Full=Uncharacterized protein {ECO:0000313|EMBL:PIN25778.1};	FOG: Transposon-encoded proteins with TYA, reverse transcriptase, integrase domains in various combinations	--	Retrotransposon gag protein
SMil_00007704|size95907-augustus-gene-0.14	4.96	2.8	4.4	0.06	0.12	0	0.014	-6.13	3.07253e-11	down	K02212 DNA replication licensing factor MCM4 [EC:3.6.4.12] | (RefSeq) DNA replication licensing factor MCM4 (A)	hypothetical protein MIMGU_mgv1a0019151mg, partial [Erythranthe guttata]	RecName: Full=DNA replication licensing factor MCM4; EC=3.6.4.12; AltName: Full=Minichromosome maintenance protein 4; Short=OsMCM4;	SubName: Full=Uncharacterized protein {ECO:0000313|EMBL:EYU42592.1}; Flags: Fragment;	DNA replication licensing factor, MCM4 component	GO:0005829,cytosol; GO:0042555,MCM complex; GO:0000347,THO complex; GO:0005524,ATP binding; GO:0003677,DNA binding; GO:0003678,DNA helicase activity; GO:0046872,metal ion binding; GO:0007049,cell cycle; GO:0006270,DNA replication initiation	Dip2/Utp12 Family
SMil_00007742|size95407-augustus-gene-0.33	0.55	0.51	0.33	0.14	0.07	0.1	0.23	-2.12	0.00388229	down	K13457 disease resistance protein RPM1 | (RefSeq) putative late blight resistance protein homolog R1B-14 (A)	putative late blight resistance protein homolog R1B-14 [Sesamum indicum]	RecName: Full=Putative late blight resistance protein homolog R1B-13;	SubName: Full=Uncharacterized protein {ECO:0000313|EMBL:EYU39490.1}; Flags: Fragment;	--	GO:0005737,cytoplasm; GO:0016020,membrane; GO:0043531,ADP binding; GO:0005524,ATP binding; GO:0009626,plant-type hypersensitive response	--
SMil_00007743|size95407-augustus-gene-0.34	0.42	0.2	0.71	11.53	11.05	11.4	25.905	4.695	8.42894e-32	up	K05681 ATP-binding cassette, subfamily G (WHITE), member 2 | (Kazusa) Lj5g3v0659620.1; - (A)	Transporter, ABC superfamily (Breast cancer resistance protein) [Handroanthus impetiginosus]	RecName: Full=ABC transporter G family member 28; Short=ABC transporter ABCG.28; Short=AtABCG28; AltName: Full=Putative white-brown complex homolog protein 29; Short=AtWBC29;	SubName: Full=Transporter, ABC superfamily (Breast cancer resistance protein) {ECO:0000313|EMBL:PIM98015.1};	Transporter, ABC superfamily (Breast cancer resistance protein)	GO:0016021,integral component of membrane; GO:0005886,plasma membrane; GO:0005524,ATP binding; GO:0042626,ATPase activity, coupled to transmembrane movement of substances	--
SMil_00007771|size95346-augustus-gene-0.30	0.77	0.78	0.97	6.38	7.97	6.56	8.483	3.085	4.70945e-49	up	K15378 solute carrier family 45, member 1/2/4 | (RefSeq) sucrose transport protein SUC2 (A)	sucrose transporter 1 [Verbascum phoeniceum]	RecName: Full=Sucrose transport protein; AltName: Full=Sucrose permease; AltName: Full=Sucrose-proton symporter;	SubName: Full=Sucrose transporter 1 {ECO:0000313|EMBL:ACX33146.1};	Sucrose transporter and related proteins	GO:0005887,integral component of plasma membrane; GO:0008515,sucrose transmembrane transporter activity; GO:0015293,symporter activity; GO:0005985,sucrose metabolic process	Major Facilitator Superfamily
SMil_00007826|size95007-processed-gene-0.4	2.85	0.97	2.07	6.58	5.52	6.21	3.16	1.66	7.98911e-06	up	--	non-specific lipid-transfer protein 2-like [Sesamum indicum]	RecName: Full=Non-specific lipid-transfer protein; Short=LTP; Short=NsLTP; AltName: Full=SDI-9; Flags: Precursor;	RecName: Full=Non-specific lipid-transfer protein {ECO:0000256|RuleBase:RU000628};	--	GO:0008289,lipid binding; GO:0006869,lipid transport	Probable lipid transfer
SMil_00007845|size94831-augustus-gene-0.21	0.29	0.18	0.39	1.35	0.65	1.15	3.73	1.899	0.000231336	up	--	protein RICE SALT SENSITIVE 3-like, partial [Olea europaea var. sylvestris]	RecName: Full=Protein RICE SALT SENSITIVE 3 {ECO:0000303|PubMed:23715469};	SubName: Full=Uncharacterized protein {ECO:0000313|EMBL:CDP00193.1};	--	GO:0005737,cytoplasm; GO:0005634,nucleus; GO:0006355,regulation of transcription, DNA-templated; GO:0006351,transcription, DNA-templated	bHLH-MYC and R2R3-MYB transcription factors N-terminal
SMil_00007866|size94707-augustus-gene-0.29	0.58	0.97	1.68	2.76	2.45	3.07	2.628	1.394	0.00322871	up	K11878 proteasome assembly chaperone 4 | (RefSeq) proteasome assembly chaperone 4 (A)	PREDICTED: proteasome assembly chaperone 4 isoform X1 [Ipomoea nil]	--	SubName: Full=proteasome assembly chaperone 4-like {ECO:0000313|RefSeq:XP_016449713.1};	Cytosine deaminase FCY1 and related enzymes	GO:0000502,proteasome complex; GO:0043248,proteasome assembly	Proteasome assembly chaperone 4
SMil_00007891|size94295-augustus-gene-0.27	0.45	0.32	0.58	0.87	1.06	0.92	2.171	1.118	0.00557073	up	K01322 prolyl oligopeptidase [EC:3.4.21.26] | (RefSeq) putative F-box/LRR-repeat protein At3g18150 (A)	putative F-box protein At1g49610 isoform X1 [Olea europaea var. sylvestris]	RecName: Full=Putative F-box protein At1g49610;	SubName: Full=putative F-box protein At1g49610 {ECO:0000313|RefSeq:XP_016496977.1, ECO:0000313|RefSeq:XP_016496978.1, ECO:0000313|RefSeq:XP_016496979.1};	--	--	F-box-like
SMil_00007892|size94295-processed-gene-0.2	55.84	63.4	79.56	168.4	160.37	186.01	2.646	1.404	5.9678e-32	up	--	uncharacterized protein LOC105179443 [Sesamum indicum]	RecName: Full=UPF0496 protein 4;	SubName: Full=Uncharacterized protein {ECO:0000313|EMBL:EYU36842.1};	--	GO:0016021,integral component of membrane	Protein of unknown function (DUF677)
SMil_00007895|size94295-augustus-gene-0.26	0.66	2.08	2.01	3.45	4.39	4.51	2.667	1.415	0.0010241	up	--	hypothetical protein CDL12_19797 [Handroanthus impetiginosus]	RecName: Full=Phytosulfokines 2; Short=AtPSK2; Contains: RecName: Full=Phytosulfokine-alpha; Short=PSK-alpha; Short=Phytosulfokine-a; Contains: RecName: Full=Phytosulfokine-beta; Short=PSK-beta; Short=Phytosulfokine-b; Flags: Precursor;	SubName: Full=Uncharacterized protein {ECO:0000313|EMBL:PIN07629.1};	--	GO:0031012,extracellular matrix; GO:0008083,growth factor activity; GO:0030154,cell differentiation; GO:0008283,cell proliferation; GO:0007275,multicellular organism development	Phytosulfokine precursor protein (PSK)
SMil_00007922|size94121-augustus-gene-0.23	0.68	0.67	0.72	0.22	0.45	0.19	0.424	-1.236	0.0021304	down	K04733 interleukin-1 receptor-associated kinase 4 [EC:2.7.11.1] | (RefSeq) G-type lectin S-receptor-like serine/threonine-protein kinase At4g27290 isoform X1 (A)	PREDICTED: G-type lectin S-receptor-like serine/threonine-protein kinase At4g27290 [Erythranthe guttata]	RecName: Full=Receptor-like serine/threonine-protein kinase SD1-8; EC=2.7.11.1; AltName: Full=Arabidopsis thaliana receptor kinase 3; AltName: Full=S-domain-1 (SD1) receptor kinase 8; Short=SD1-8; Flags: Precursor;	SubName: Full=Serine/threonine protein kinase {ECO:0000313|EMBL:PIM98912.1}; EC=2.7.11.1 {ECO:0000313|EMBL:PIM98912.1};	--	GO:0016021,integral component of membrane; GO:0005886,plasma membrane; GO:0009506,plasmodesma; GO:0005773,vacuole; GO:0005524,ATP binding; GO:0030246,carbohydrate binding; GO:0004674,protein serine/threonine kinase activity; GO:0004675,transmembrane receptor protein serine/threonine kinase activity; GO:0031625,ubiquitin protein ligase binding; GO:0006468,protein phosphorylation; GO:0048544,recogn…	Haspin like kinase domain
SMil_00007938|size94054-augustus-gene-0.21	21.56	21.02	24.6	4.74	5.44	4.29	0.22	-2.187	6.04582e-37	down	K00083 cinnamyl-alcohol dehydrogenase [EC:1.1.1.195] | (RefSeq) probable mannitol dehydrogenase (A)	probable mannitol dehydrogenase [Olea europaea var. sylvestris]	RecName: Full=Probable cinnamyl alcohol dehydrogenase 9; Short=AtCAD9; EC=1.1.1.195;	SubName: Full=Uncharacterized protein {ECO:0000313|EMBL:PKI79349.1};	Alcohol dehydrogenase, class V	GO:0048046,apoplast; GO:0045551,cinnamyl-alcohol dehydrogenase activity; GO:0052747,sinapyl alcohol dehydrogenase activity; GO:0008270,zinc ion binding; GO:0009809,lignin biosynthetic process; GO:0009735,response to cytokinin	Zinc-binding dehydrogenase
SMil_00007990|size93903-augustus-gene-0.17	1.51	2.16	1.56	8.63	6.82	7.59	4.498	2.169	3.28375e-13	up	K01205 alpha-N-acetylglucosaminidase [EC:3.2.1.50] | (RefSeq) alpha-N-acetylglucosaminidase-like (A)	hypothetical protein BC332_32603 [Capsicum chinense]	RecName: Full=Alpha-N-acetylglucosaminidase {ECO:0000305}; EC=3.2.1.50 {ECO:0000305}; AltName: Full=N-acetyl-glucosaminidase {ECO:0000303|PubMed:18782908}; Short=AtNAGLU {ECO:0000303|PubMed:18782908}; AltName: Full=Protein CYCLOPS 1 {ECO:0000303|PubMed:18782908}; Flags: Precursor;	SubName: Full=Uncharacterized protein {ECO:0000313|EMBL:PHT98524.1};	Alpha-N-acetylglucosaminidase	GO:0005773,vacuole; GO:0004561,alpha-N-acetylglucosaminidase activity; GO:0009793,embryo development ending in seed dormancy; GO:0008152,metabolic process; GO:0051781,positive regulation of cell division	Alpha-N-acetylglucosaminidase (NAGLU) tim-barrel domain
SMil_00007991|size93903-augustus-gene-0.18	0.48	0.4	0.65	3.52	2.06	3.45	6.021	2.59	0.000288689	up	K08857 NIMA (never in mitosis gene a)-related kinase 1/4/5 [EC:2.7.11.1] | (RefSeq) serine/threonine-protein kinase Nek6-like isoform X1 (A)	serine/threonine-protein kinase Nek1-like [Carica papaya]	RecName: Full=Serine/threonine-protein kinase Nek5 {ECO:0000305}; EC=2.7.11.1 {ECO:0000305}; AltName: Full=NimA-related protein kinase 5 {ECO:0000303|PubMed:17886359}; AltName: Full=OsNek5 {ECO:0000303|PubMed:17886359};	SubName: Full=Uncharacterized protein {ECO:0000313|EMBL:CAN68708.1};	Serine/threonine protein kinase	GO:0055028,cortical microtubule; GO:0005524,ATP binding; GO:0004674,protein serine/threonine kinase activity; GO:0043622,cortical microtubule organization	Protein kinase domain
SMil_00007995|size93903-processed-gene-0.6	0.57	0.97	0.6	0.19	0.2	0.22	0.289	-1.79	1.52255e-05	down	K13420 LRR receptor-like serine/threonine-protein kinase FLS2 [EC:2.7.11.1] | (RefSeq) LRR receptor-like serine/threonine-protein kinase FLS2 (A)	verticillium wilt resistance-like protein [Mentha x piperita]	RecName: Full=Receptor-like protein Cf-9 {ECO:0000305}; Flags: Precursor;	SubName: Full=Verticillium wilt resistance-like protein {ECO:0000313|EMBL:ACB99689.1};	FOG: Leucine rich repeat	GO:0016021,integral component of membrane; GO:0005886,plasma membrane; GO:0050832,defense response to fungus; GO:0002238,response to molecule of fungal origin	Leucine Rich repeat
SMil_00007999|size93903-processed-gene-0.8	0.18	0.29	0.33	0.04	0.07	0.09	0.262	-1.935	0.00204349	down	K13466 EIX receptor 1/2 | (RefSeq) Eix2; EIX receptor 2 (A)	verticillium wilt resistance-like protein [Mentha x piperita]	RecName: Full=Receptor like protein 7 {ECO:0000303|PubMed:18434605}; Short=AtRLP7 {ECO:0000303|PubMed:18434605}; Flags: Precursor;	SubName: Full=Verticillium wilt resistance-like protein {ECO:0000313|EMBL:ACB99692.1};	FOG: Leucine rich repeat	GO:0016021,integral component of membrane	Leucine Rich repeat
SMil_00008014|size93663-augustus-gene-0.28	0.13	0.15	0.18	0.52	0.76	0.9	4.871	2.284	1.2671e-06	up	K03327 multidrug resistance protein, MATE family | (RefSeq) protein DETOXIFICATION 33-like (A)	protein DETOXIFICATION 33-like [Olea europaea var. sylvestris]	RecName: Full=Protein DETOXIFICATION 33 {ECO:0000303|PubMed:11739388}; Short=AtDTX33 {ECO:0000303|PubMed:11739388}; AltName: Full=Multidrug and toxic compound extrusion protein 33 {ECO:0000305}; Short=MATE protein 33 {ECO:0000305};	RecName: Full=Protein DETOXIFICATION {ECO:0000256|RuleBase:RU004914}; AltName: Full=Multidrug and toxic compound extrusion protein {ECO:0000256|RuleBase:RU004914};	Uncharacterized membrane protein, predicted efflux pump	GO:0016021,integral component of membrane; GO:0005774,vacuolar membrane; GO:0015297,antiporter activity; GO:0015238,drug transmembrane transporter activity; GO:0006855,drug transmembrane transport	Polysaccharide biosynthesis C-terminal domain
SMil_00008028|size93624-augustus-gene-0.21	2.66	2.43	2.47	4.62	5.53	4.86	2.027	1.019	2.39105e-13	up	K01623 fructose-bisphosphate aldolase, class I [EC:4.1.2.13] | (RefSeq) fructose-bisphosphate aldolase 3, cytoplasmic (A)	hypothetical protein MIMGU_mgv1a007931mg [Erythranthe guttata]	RecName: Full=Fructose-bisphosphate aldolase 1, cytoplasmic {ECO:0000305}; EC=4.1.2.13 {ECO:0000250|UniProtKB:Q9SJQ9}; AltName: Full=Cytoplasmic aldolase {ECO:0000303|PubMed:2374721}; Short=cALD {ECO:0000303|PubMed:2374721}; AltName: Full=Gravity-specific protein GSC 233 {ECO:0000303|PubMed:1363521};	RecName: Full=Fructose-bisphosphate aldolase {ECO:0000256|RuleBase:RU003994, ECO:0000256|SAAS:SAAS00336718}; EC=4.1.2.13 {ECO:0000256|RuleBase:RU003994, ECO:0000256|SAAS:SAAS00336718};	Fructose-biphosphate aldolase	GO:0005737,cytoplasm; GO:0005829,cytosol; GO:0004332,fructose-bisphosphate aldolase activity; GO:0006094,gluconeogenesis; GO:0006096,glycolytic process; GO:0048364,root development	Zinc knuckle
SMil_00008041|size93569-processed-gene-0.0	11.48	10.22	12.44	4.45	5.32	4.75	0.434	-1.205	2.01808e-19	down	--	PREDICTED: KH domain-containing protein 3-like, partial [Gossypium arboreum]	--	SubName: Full=Uncharacterized protein {ECO:0000313|EMBL:PHT96224.1};	--	--	Schizosaccharomyces pombe repeat of unknown function (DUF963)
SMil_00008042|size93569-processed-gene-0.15	0.5	0.42	0.33	1.28	2.9	1.09	4.293	2.102	0.00166243	up	K13495 cis-zeatin O-glucosyltransferase [EC:2.4.1.215] | (RefSeq) zeatin O-xylosyltransferase-like (A)	hypothetical protein MIMGU_mgv1a022179mg [Erythranthe guttata]	RecName: Full=Zeatin O-xylosyltransferase; EC=2.4.2.40; AltName: Full=Zeatin O-beta-D-xylosyltransferase;	SubName: Full=Uncharacterized protein {ECO:0000313|EnsemblPlants:PGSC0003DMT400088269};	UDP-glucuronosyl and UDP-glucosyl transferase	GO:0016758,transferase activity, transferring hexosyl groups; GO:0050404,zeatin O-beta-D-xylosyltransferase activity; GO:0009690,cytokinin metabolic process; GO:0006486,protein glycosylation	UDP-glucoronosyl and UDP-glucosyl transferase
SMil_00008061|size93556-augustus-gene-0.34	1.33	1.66	0.67	4.96	5.07	3.87	3.873	1.954	7.35883e-11	up	K16292 KDEL-tailed cysteine endopeptidase [EC:3.4.22.-] | (RefSeq) vignain (A)	vignain [Sesamum indicum]	RecName: Full=Vignain; EC=3.4.22.-; AltName: Full=Bean endopeptidase; AltName: Full=Cysteine proteinase; AltName: Full=Sulfhydryl-endopeptidase; Short=SH-EP; Contains: RecName: Full=Vignain-1; Contains: RecName: Full=Vignain-2; Flags: Precursor;	SubName: Full=Uncharacterized protein {ECO:0000313|EnsemblPlants:PGSC0003DMT400027975};	Cysteine proteinase Cathepsin L	GO:0033095,aleurone grain; GO:0005788,endoplasmic reticulum lumen; GO:0005773,vacuole; GO:0008234,cysteine-type peptidase activity	Peptidase C1-like family
SMil_00008068|size93435-processed-gene-0.13	0.85	1.9	2.09	4.79	4.77	6.67	3.449	1.786	3.5939e-06	up	--	hypothetical protein CDL12_23583 [Handroanthus impetiginosus]	--	SubName: Full=Uncharacterized protein {ECO:0000313|EMBL:PIN03888.1};	--	--	--
SMil_00008076|size93421-augustus-gene-0.26	1.16	1.6	1.75	3.48	3	3.41	2.245	1.167	0.000304707	up	K02735 20S proteasome subunit beta 3 [EC:3.4.25.1] | (RefSeq) proteasome subunit beta type-3-A-like (A)	PREDICTED: proteasome subunit beta type-3-A-like [Nicotiana tomentosiformis]	RecName: Full=Proteasome subunit beta type-3-B; EC=3.4.25.1; AltName: Full=20S proteasome beta subunit C-2;	RecName: Full=Proteasome subunit beta type {ECO:0000256|RuleBase:RU004203}; EC=3.4.25.1 {ECO:0000256|RuleBase:RU004203}; Flags: Fragment;	20S proteasome, regulatory subunit beta type PSMB3/PUP3	GO:0005737,cytoplasm; GO:0005634,nucleus; GO:0000502,proteasome complex; GO:0019774,proteasome core complex, beta-subunit complex; GO:0004298,threonine-type endopeptidase activity; GO:0043161,proteasome-mediated ubiquitin-dependent protein catabolic process	Proteasome subunit
SMil_00008077|size93421-augustus-gene-0.29	0.26	0.19	0.12	0	0	0.03	0.055	-4.18	0.000216644	down	--	cinnamate 4-hydroxylase 2 [Salvia miltiorrhiza]	--	SubName: Full=Cinnamate 4-hydroxylase 2 {ECO:0000313|EMBL:AGW27201.1};	--	GO:0020037,heme binding; GO:0005506,iron ion binding; GO:0004497,monooxygenase activity; GO:0016705,oxidoreductase activity, acting on paired donors, with incorporation or reduction of molecular oxygen	Putative gypsy type transposon
SMil_00008088|size93380-processed-gene-0.21	0.29	0.34	0.23	0.66	0.66	0.86	2.575	1.365	0.00133765	up	K22395 cinnamyl-alcohol dehydrogenase [EC:1.1.1.195] | (RefSeq) tetrahydrocannabinolic acid synthase-like isoform X1 (A)	berberine bridge enzyme-like 18 [Sesamum indicum]	RecName: Full=Cannabidiolic acid synthase; EC=1.21.3.8; AltName: Full=CBDA synthase; Flags: Precursor;	SubName: Full=Uncharacterized protein {ECO:0000313|EMBL:EYU19096.1};	--	GO:0048046,apoplast; GO:0102779,cannabidiolate synthase activity; GO:0050660,flavin adenine dinucleotide binding; GO:0016614,oxidoreductase activity, acting on CH-OH group of donors	FAD binding domain
SMil_00008089|size93380-augustus-gene-0.26	1.36	1.26	0.83	0.06	0	0.06	0.036	-4.797	6.32489e-11	down	K00422 polyphenol oxidase [EC:1.10.3.1] | (RefSeq) polyphenol oxidase I, chloroplastic-like (A)	polyphenol oxidase I, chloroplastic-like [Sesamum indicum]	RecName: Full=Polyphenol oxidase E, chloroplastic; Short=PPO; EC=1.10.3.1; AltName: Full=Catechol oxidase; Flags: Precursor;	SubName: Full=Putative polyphenol oxidase {ECO:0000313|EMBL:ALG62778.1}; EC=1.10.3.1 {ECO:0000313|EMBL:ALG62778.1};	--	GO:0009543,chloroplast thylakoid lumen; GO:0004097,catechol oxidase activity; GO:0046872,metal ion binding; GO:0046148,pigment biosynthetic process	Polyphenol oxidase middle domain
SMil_00008101|size93284-augustus-gene-0.32	1.45	0.85	1.51	0.04	0	0	0.013	-6.285	1.88784e-06	down	--	--	--	--	--	--	--
SMil_00008156|size93080-processed-gene-0.22	0.33	0.03	0.38	2.13	0.85	0.45	4.704	2.234	0.00170599	up	K18848 indole-3-acetate O-methyltransferase [EC:2.1.1.278] | (RefSeq) probable S-adenosylmethionine-dependent methyltransferase At5g37970 (A)	probable S-adenosylmethionine-dependent methyltransferase At5g38100 [Sesamum indicum]	RecName: Full=Probable S-adenosylmethionine-dependent methyltransferase At5g38100; EC=2.1.1.-;	SubName: Full=S-adenosyl-L-methionine-dependent methyltransferases superfamily protein, putative {ECO:0000313|EMBL:EOY01383.1};	--	GO:0046872,metal ion binding; GO:0008168,methyltransferase activity	SAM dependent carboxyl methyltransferase
SMil_00008171|size93064-augustus-gene-0.32	3.48	3.11	3.26	0.48	0.4	0.77	0.171	-2.55	1.5982e-08	down	--	F-box/kelch-repeat protein At3g06240-like isoform X1 [Durio zibethinus]	--	SubName: Full=F-box and associated interaction domains-containing protein, putative isoform 1 {ECO:0000313|EMBL:EOY33369.1};	--	--	--
SMil_00008174|size93064-augustus-gene-0.30	0	0	0.01	0.38	0.33	0.32	82.03	6.358	1.24743e-06	up	K19613 leucine-rich repeat protein SHOC2 | (RefSeq) disease susceptibility protein LOV1-like (A)	hypothetical protein CDL12_11932 [Handroanthus impetiginosus]	RecName: Full=Putative disease resistance protein At1g59780;	SubName: Full=Uncharacterized protein {ECO:0000313|EMBL:PIN15420.1};	Apoptotic ATPase	GO:0005886,plasma membrane; GO:0043531,ADP binding; GO:0005524,ATP binding; GO:0006952,defense response; GO:0007165,signal transduction	Leucine Rich repeats (2 copies)
SMil_00008182|size93006-augustus-gene-0.26	1.94	2.97	3.24	0.3	0.36	0.28	0.118	-3.081	4.37033e-18	down	--	uncharacterized protein LOC110097958 [Dendrobium catenatum]	--	SubName: Full=Uncharacterized protein {ECO:0000313|EMBL:PKU80709.1};	--	--	TNP1/EN/SPM transposase
SMil_00008198|size92973-augustus-gene-0.22	0.79	1.69	3.08	0.79	0.32	0.43	0.286	-1.804	0.00607142	down	--	uncharacterized protein LOC105168503 isoform X2 [Sesamum indicum]	--	SubName: Full=Uncharacterized protein {ECO:0000313|EMBL:EYU23633.1};	--	--	--
SMil_00008257|size92706-augustus-gene-0.23	28.4	38.65	46.72	133.52	133.55	142.73	3.682	1.88	1.88387e-41	up	K13122 protein FRG1 | (RefSeq) uncharacterized protein LOC111481770 (A)	uncharacterized protein LOC105168160 [Sesamum indicum]	--	SubName: Full=Uncharacterized protein {ECO:0000313|EMBL:EYU22449.1};	--	--	FRG1-like domain
SMil_00008266|size92675-augustus-gene-0.36	1.4	1.68	1.38	2.95	3.14	3.07	2.093	1.066	1.303e-06	up	K22684 metacaspase-1 [EC:3.4.22.-] | (RefSeq) metacaspase-1 (A)	metacaspase-1 [Sesamum indicum]	RecName: Full=Metacaspase-1; Short=AtMC1; EC=3.4.22.-; AltName: Full=Metacaspase 1b; Short=AtMCP1b; AltName: Full=Protein LSD ONE LIKE 3;	SubName: Full=Metacaspase involved in regulation of apoptosis {ECO:0000313|EMBL:PIM99466.1};	Metacaspase involved in regulation of apoptosis	GO:0004197,cysteine-type endopeptidase activity; GO:0006952,defense response; GO:0043068,positive regulation of programmed cell death	LSD1 zinc finger
SMil_00008281|size92634-augustus-gene-0.35	16.89	18.88	16.9	77.64	62.02	53.83	3.748	1.906	1.34327e-26	up	K00660 chalcone synthase [EC:2.3.1.74] | (RefSeq) chalcone synthase G-like (A)	Chalcone synthase 1 [Cajanus cajan]	RecName: Full=Chalcone synthase 1; EC=2.3.1.74; AltName: Full=Naringenin-chalcone synthase 1;	SubName: Full=Chalcone synthase 1 {ECO:0000313|EMBL:KYP77364.1}; EC=2.3.1.74 {ECO:0000313|EMBL:KYP77364.1};	--	GO:0016210,naringenin-chalcone synthase activity; GO:0009813,flavonoid biosynthetic process	Chalcone and stilbene synthases, N-terminal domain
SMil_00008294|size92573-augustus-gene-0.26	15.76	15.89	18.2	55.03	61.87	54.18	3.502	1.808	3.83176e-68	up	K13424 WRKY transcription factor 33 | (RefSeq) probable WRKY transcription factor 26 (A)	WRKY protein [Salvia miltiorrhiza]	RecName: Full=Probable WRKY transcription factor 33; AltName: Full=WRKY DNA-binding protein 33;	SubName: Full=WRKY protein {ECO:0000313|EMBL:AKA27905.1};	--	GO:0005634,nucleus; GO:0003700,DNA-binding transcription factor activity; GO:0043565,sequence-specific DNA binding; GO:0044212,transcription regulatory region DNA binding; GO:0010120,camalexin biosynthetic process; GO:0070370,cellular heat acclimation; GO:0034605,cellular response to heat; GO:0042742,defense response to bacterium; GO:0050832,defense response to fungus; GO:0010508,positive regulat…	WRKY DNA -binding domain
SMil_00008295|size92573-augustus-gene-0.29	1.92	1.45	2.63	4.38	4.25	4.55	2.245	1.167	1.01371e-06	up	--	CASP-like protein 4B1 [Sesamum indicum]	RecName: Full=CASP-like protein 4B1; Short=AlCASPL4B1;	RecName: Full=CASP-like protein {ECO:0000256|RuleBase:RU361233};	--	GO:0016021,integral component of membrane; GO:0005886,plasma membrane	Membrane-associating domain
SMil_00008304|size92490-processed-gene-0.13	34.01	40.93	39.9	90.75	92.76	92.81	2.455	1.296	1.2833e-36	up	--	PREDICTED: uncharacterized protein LOC105977981 [Erythranthe guttata]	--	SubName: Full=Uncharacterized protein {ECO:0000313|EMBL:EYU20093.1};	--	--	--
SMil_00008305|size92490-processed-gene-0.16	9.41	12.84	9.06	19.86	27	22.49	2.254	1.173	4.36688e-11	up	K13457 disease resistance protein RPM1 | (RefSeq) putative late blight resistance protein homolog R1B-14 (A)	PREDICTED: putative disease resistance RPP13-like protein 3 [Erythranthe guttata]	RecName: Full=Putative late blight resistance protein homolog R1B-8;	SubName: Full=Uncharacterized protein {ECO:0000313|EMBL:EYU40383.1};	Apoptotic ATPase	GO:0005737,cytoplasm; GO:0016020,membrane; GO:0043531,ADP binding; GO:0005524,ATP binding; GO:0009626,plant-type hypersensitive response	Leucine Rich repeats (2 copies)
SMil_00008327|size92393-processed-gene-0.7	1.15	1	1.47	5.56	7.27	4.94	5.028	2.33	1.16702e-29	up	K01193 beta-fructofuranosidase [EC:3.2.1.26] | (RefSeq) acid beta-fructofuranosidase 2, vacuolar-like (A)	Beta-fructofuranosidase (invertase) [Handroanthus impetiginosus]	RecName: Full=Acid beta-fructofuranosidase 2, vacuolar {ECO:0000305}; EC=3.2.1.26 {ECO:0000269|PubMed:22505690}; AltName: Full=Vacuolar invertase 2 {ECO:0000303|PubMed:22505690}; Short=RvVI2 {ECO:0000303|PubMed:22505690}; Flags: Precursor;	SubName: Full=Beta-fructofuranosidase (Invertase) {ECO:0000313|EMBL:PIM99149.1}; EC=3.2.1.26 {ECO:0000313|EMBL:PIM99149.1};	Beta-fructofuranosidase (invertase)	GO:0016021,integral component of membrane; GO:0005774,vacuolar membrane; GO:0004575,sucrose alpha-glucosidase activity; GO:0005975,carbohydrate metabolic process	Domain of unknown function (DUF3357)
SMil_00008359|size92193-augustus-gene-0.26	10.31	9.38	9.73	21.76	20.56	19.74	2.151	1.105	7.4569e-19	up	K05759 profilin | (RefSeq) profilin-3 (A)	profilin-3 [Sesamum indicum]	RecName: Full=Profilin-2; AltName: Full=Pollen allergen Ole e 2; AltName: Allergen=Ole e 2;	RecName: Full=Profilin {ECO:0000256|RuleBase:RU003909};	Profilin	GO:0005737,cytoplasm; GO:0005856,cytoskeleton; GO:0003779,actin binding	Profilin
SMil_00008425|size91856-augustus-gene-0.25	4.02	2.49	4.07	8.93	7.86	7.37	2.327	1.219	2.28205e-06	up	K01079 phosphoserine phosphatase [EC:3.1.3.3] | (RefSeq) phosphoserine phosphatase, chloroplastic (A)	PREDICTED: phosphoserine phosphatase, chloroplastic [Erythranthe guttata]	RecName: Full=Phosphoserine phosphatase, chloroplastic; Short=PSP; Short=PSPase; EC=3.1.3.3; AltName: Full=O-phosphoserine phosphohydrolase; Flags: Precursor;	SubName: Full=Uncharacterized protein {ECO:0000313|EMBL:EYU23590.1};	Phosphoserine phosphatase	GO:0009507,chloroplast; GO:0005509,calcium ion binding; GO:0000287,magnesium ion binding; GO:0004647,phosphoserine phosphatase activity; GO:0009793,embryo development ending in seed dormancy; GO:0006564,L-serine biosynthetic process; GO:0006563,L-serine metabolic process; GO:0009555,pollen development; GO:0048364,root development	haloacid dehalogenase-like hydrolase
SMil_00008433|size91739-augustus-gene-0.20	0.43	0.29	0.46	0.8	0.92	1.08	2.419	1.275	0.00174909	up	K01209 alpha-N-arabinofuranosidase [EC:3.2.1.55] | (RefSeq) alpha-L-arabinofuranosidase 1 isoform X1 (A)	alpha-L-arabinofuranosidase 1 isoform X2 [Sesamum indicum]	RecName: Full=Alpha-L-arabinofuranosidase 1; Short=AtASD1; EC=3.2.1.55; AltName: Full=Beta-D-xylosidase; EC=3.2.1.-; Flags: Precursor;	SubName: Full=Non-reducing end alpha-L-arabinofuranosidase {ECO:0000313|EMBL:PIN21121.1}; EC=3.2.1.55 {ECO:0000313|EMBL:PIN21121.1};	--	GO:0048046,apoplast; GO:0009505,plant-type cell wall; GO:0005578,NA; GO:0005773,vacuole; GO:0046556,alpha-L-arabinofuranosidase activity; GO:0009044,xylan 1,4-beta-xylosidase activity; GO:0046373,L-arabinose metabolic process; GO:0045493,xylan catabolic process	--
SMil_00008436|size91739-augustus-gene-0.25	1.84	1.67	0.8	0.27	0.45	0.66	0.325	-1.623	0.00977863	down	--	--	RecName: Full=Ubiquitin-conjugating enzyme E2 20; EC=2.3.2.23; AltName: Full=E2 ubiquitin-conjugating enzyme 20; AltName: Full=Ubiquitin carrier protein 20;	--	Ubiquitin-protein ligase	GO:0005737,cytoplasm; GO:0005634,nucleus; GO:0005524,ATP binding; GO:0061630,ubiquitin protein ligase activity; GO:0031625,ubiquitin protein ligase binding; GO:0004842,ubiquitin-protein transferase activity; GO:0031145,anaphase-promoting complex-dependent catabolic process; GO:0008283,cell proliferation; GO:0000209,protein polyubiquitination; GO:0030071,regulation of mitotic metaphase/anaphase tr…	--
SMil_00008512|size91125-augustus-gene-0.36	1.6	1.33	1.32	2.75	2.74	2.87	2	1	6.66689e-05	up	K00799 glutathione S-transferase [EC:2.5.1.18] | (RefSeq) glutathione S-transferase U17-like (A)	glutathione S-transferase U17-like [Sesamum indicum]	RecName: Full=Glutathione S-transferase U17; Short=AtGSTU17; EC=2.5.1.18; AltName: Full=GST class-tau member 17; AltName: Full=Glutathione S-transferase 30; AltName: Full=Protein EARLY RESPONSIVE TO DEHYDRATION 9;	SubName: Full=Glutathione S-transferase U17 {ECO:0000313|EMBL:PHT34027.1};	Glutathione S-transferase	GO:0009507,chloroplast; GO:0005737,cytoplasm; GO:0005829,cytosol; GO:0004364,glutathione transferase activity; GO:0009704,de-etiolation; GO:0006749,glutathione metabolic process; GO:0048527,lateral root development; GO:0080148,negative regulation of response to water deprivation; GO:0040008,regulation of growth; GO:0060416,response to growth hormone; GO:0080167,response to karrikin; GO:0009651,re…	Glutathione S-transferase, C-terminal domain
SMil_00008529|size90956-processed-gene-0.15	82.27	91.81	77.28	194.89	194.14	184.23	2.323	1.216	2.01306e-37	up	K05349 beta-glucosidase [EC:3.2.1.21] | (RefSeq) uncharacterized protein LOC105170099 (A)	uncharacterized protein LOC105170099 [Sesamum indicum]	RecName: Full=Beta-xylosidase/alpha-L-arabinofuranosidase 2 {ECO:0000303|PubMed:17615411, ECO:0000312|EMBL:ABQ45228.1}; AltName: Full=Xylan 1,4-beta-xylosidase/Alpha-L-arabinofuranosidase 2; Short=MsXyl2 {ECO:0000303|PubMed:17615411}; Includes: RecName: Full=Beta-xylosidase; EC=3.2.1.37; AltName: Full=1,4-beta-D-xylan xylohydrolase {ECO:0000250|UniProtKB:P48792}; AltName: Full=Xylan 1,4-beta-xylo…	SubName: Full=beta-glucosidase BoGH3B-like {ECO:0000313|RefSeq:XP_016439679.1, ECO:0000313|RefSeq:XP_016439680.1, ECO:0000313|RefSeq:XP_016439681.1};	--	GO:0005578,NA; GO:0046556,alpha-L-arabinofuranosidase activity; GO:0009044,xylan 1,4-beta-xylosidase activity; GO:0045493,xylan catabolic process	Glycosyl hydrolase family 3 C-terminal domain
SMil_00008547|size90872-processed-gene-0.14	0	0.18	0.17	11.59	9.15	7.97	87.513	6.451	5.0769e-09	up	--	hypothetical protein CFOL_v3_31929 [Cephalotus follicularis]	RecName: Full=Legumin B; AltName: Full=Beta-globulin B; AltName: Full=LEGB-C134; Contains: RecName: Full=Legumin B acidic chain; Contains: RecName: Full=Legumin B basic chain; Flags: Precursor;	SubName: Full=Uncharacterized protein {ECO:0000313|EMBL:GAV88507.1};	--	GO:0045735,nutrient reservoir activity	--
SMil_00008548|size90872-augustus-gene-0.21	0.29	0.25	0.31	3.17	3.19	2.15	10.28	3.362	2.60181e-23	up	K01569 oxalate decarboxylase [EC:4.1.1.2] | (RefSeq) hypothetical protein (A)	legumin B-like precursor [Sesamum indicum]	RecName: Full=11S globulin subunit beta; Contains: RecName: Full=11S globulin gamma chain; AltName: Full=11S globulin acidic chain; Contains: RecName: Full=11S globulin delta chain; AltName: Full=11S globulin basic chain; Flags: Precursor;	SubName: Full=11S globulin isoform 3 {ECO:0000313|EMBL:ABB60054.1};	--	GO:0046872,metal ion binding; GO:0045735,nutrient reservoir activity	Cupin
SMil_00008553|size90859-processed-gene-0.4	5.87	5.46	6.54	2	2.96	2.57	0.429	-1.219	2.10112e-12	down	K00276 primary-amine oxidase [EC:1.4.3.21] | (RefSeq) primary amine oxidase (A)	primary amine oxidase [Sesamum indicum]	RecName: Full=Primary amine oxidase; EC=1.4.3.21 {ECO:0000250|UniProtKB:P12807}; AltName: Full=Amine oxidase [copper-containing]; Flags: Precursor;	RecName: Full=Amine oxidase {ECO:0000256|RuleBase:RU000672}; EC=1.4.3.- {ECO:0000256|RuleBase:RU000672};	Copper amine oxidase	GO:0052595,aliphatic-amine oxidase activity; GO:0052594,aminoacetone:oxygen oxidoreductase(deaminating) activity; GO:0005507,copper ion binding; GO:0052597,diamine oxidase activity; GO:0052596,phenethylamine:oxygen oxidoreductase (deaminating) activity; GO:0008131,primary amine oxidase activity; GO:0048038,quinone binding; GO:0052593,tryptamine:oxygen oxidoreductase (deaminating) activity; GO:000…	Copper amine oxidase, N2 domain
SMil_00008555|size90859-augustus-gene-0.29	3.81	4.73	5.08	1.07	2.01	1.32	0.329	-1.603	8.60984e-05	down	K00276 primary-amine oxidase [EC:1.4.3.21] | (RefSeq) primary amine oxidase-like (A)	primary amine oxidase 1-like isoform X2 [Herrania umbratica]	RecName: Full=Primary amine oxidase 2; EC=1.4.3.21 {ECO:0000250|UniProtKB:P12807}; AltName: Full=Amine oxidase [copper-containing] 2; Flags: Precursor;	RecName: Full=Amine oxidase {ECO:0000256|RuleBase:RU000672}; EC=1.4.3.- {ECO:0000256|RuleBase:RU000672};	Copper amine oxidase	GO:0052595,aliphatic-amine oxidase activity; GO:0052594,aminoacetone:oxygen oxidoreductase(deaminating) activity; GO:0005507,copper ion binding; GO:0052596,phenethylamine:oxygen oxidoreductase (deaminating) activity; GO:0008131,primary amine oxidase activity; GO:0048038,quinone binding; GO:0052593,tryptamine:oxygen oxidoreductase (deaminating) activity; GO:0009308,amine metabolic process	Copper amine oxidase, enzyme domain
SMil_00008576|size90663-augustus-gene-0.22	2.15	1.58	1.68	4.43	4.74	3.63	2.408	1.268	5.0828e-10	up	K14638 solute carrier family 15 (peptide/histidine transporter), member 3/4 | (RefSeq) protein NRT1/ PTR FAMILY 8.1 (A)	protein NRT1/ PTR FAMILY 8.1 [Sesamum indicum]	RecName: Full=Protein NRT1/ PTR FAMILY 8.1; Short=AtNPF8.1; AltName: Full=Peptide transporter PTR1;	SubName: Full=Uncharacterized protein {ECO:0000313|EMBL:EYU45754.1};	H+/oligopeptide symporter	GO:0016021,integral component of membrane; GO:0005886,plasma membrane; GO:0009506,plasmodesma; GO:0042936,NA; GO:0022857,transmembrane transporter activity; GO:0042937,tripeptide transmembrane transporter activity; GO:0042938,dipeptide transport; GO:0006807,nitrogen compound metabolic process; GO:0015031,protein transport; GO:0042939,tripeptide transport	Major Facilitator Superfamily
SMil_00008598|size90491-augustus-gene-0.26	2.85	3.51	2.87	4.85	6.81	7.05	2.068	1.048	1.58426e-07	up	K14494 DELLA protein | (RefSeq) DELLA protein GAI-like (A)	GRAS1 transcription factor [Salvia miltiorrhiza]	RecName: Full=Protein SHORT-ROOT; Short=AtSHR; AltName: Full=GRAS family protein 26; Short=AtGRAS-26; AltName: Full=Protein SHOOT GRAVITROPISM 7;	SubName: Full=GRAS1 transcription factor {ECO:0000313|EMBL:ATG83501.1};	--	GO:0005769,early endosome; GO:0005770,late endosome; GO:0005634,nucleus; GO:0055037,recycling endosome; GO:0003700,DNA-binding transcription factor activity; GO:0043565,sequence-specific DNA binding; GO:0008356,asymmetric cell division; GO:0055072,iron ion homeostasis; GO:0048366,leaf development; GO:0045930,negative regulation of mitotic cell cycle; GO:0009956,radial pattern formation; GO:003235…	GRAS domain family
SMil_00008603|size90491-augustus-gene-0.29	1.94	1.16	2.36	4.53	4.45	3.34	2.306	1.205	2.95351e-06	up	K15040 voltage-dependent anion channel protein 2 | (RefSeq) mitochondrial outer membrane protein porin 2 (A)	mitochondrial outer membrane protein porin 2 [Sesamum indicum]	RecName: Full=Mitochondrial outer membrane protein porin 2; AltName: Full=Voltage-dependent anion-selective channel protein 2; Short=AtVDAC2; Short=VDAC-2;	SubName: Full=Porin/voltage-dependent anion-selective channel protein {ECO:0000313|EMBL:PIN11744.1};	Porin/voltage-dependent anion-selective channel protein	GO:0005741,mitochondrial outer membrane; GO:0046930,pore complex; GO:0015288,porin activity; GO:0006811,ion transport; GO:0040008,regulation of growth	Eukaryotic porin
SMil_00008621|size90437-augustus-gene-0.20	0.07	0.05	0.02	0.47	0.57	0.35	9.794	3.292	3.00667e-07	up	--	--	--	--	--	--	--
SMil_00008655|size90210-augustus-gene-0.22	0	0	0	1.19	0.83	1.45	82.581	6.368	1.00894e-05	up	--	--	--	--	--	--	--
SMil_00008663|size90165-augustus-gene-0.33	0.48	0.55	0.49	0.04	0.15	0	0.126	-2.994	5.15121e-06	down	K03283 heat shock 70kDa protein 1/2/6/8 | (RefSeq) heat shock cognate 70 kDa protein 2-like (A)	heat shock cognate 70 kDa protein 2-like [Sesamum indicum]	RecName: Full=Heat shock cognate 70 kDa protein;	SubName: Full=Heat shock cognate protein {ECO:0000313|EMBL:JAT55616.1}; Flags: Fragment;	Molecular chaperones HSP70/HSC70, HSP70 superfamily	GO:0005524,ATP binding	Zinc knuckle
SMil_00008690|size90091-processed-gene-0.8	0.45	0.51	0.11	0.83	1.29	1.37	3.291	1.719	9.87046e-05	up	K13447 respiratory burst oxidase [EC:1.6.3.- 1.11.1.-] | (RefSeq) respiratory burst oxidase homolog protein D-like (A)	hypothetical protein TSUD_306810 [Trifolium subterraneum]	RecName: Full=Putative ribonuclease H protein At1g65750; EC=3.1.26.4;	SubName: Full=Putative ribonuclease H protein At1g65750 family {ECO:0000313|EMBL:KYP51226.1};	FOG: Reverse transcriptase	GO:0046872,metal ion binding; GO:0003676,nucleic acid binding; GO:0004523,RNA-DNA hybrid ribonuclease activity	zinc-binding in reverse transcriptase
SMil_00008696|size90032-augustus-gene-0.24	7.2	10.17	7.79	24.38	26.24	24.48	3.041	1.604	1.11063e-33	up	K10956 protein transport protein SEC61 subunit alpha | (RefSeq) preprotein translocase subunit SECY, chloroplastic (A)	COBRA-like protein 7 [Sesamum indicum]	RecName: Full=COBRA-like protein 7; Flags: Precursor;	SubName: Full=Uncharacterized protein {ECO:0000313|EMBL:PIN19241.1};	--	GO:0031225,anchored component of membrane; GO:0046658,anchored component of plasma membrane; GO:0005768,endosome; GO:0005794,Golgi apparatus; GO:0009506,plasmodesma; GO:0005802,trans-Golgi network; GO:0016049,cell growth; GO:0010215,cellulose microfibril organization	Cellulose binding domain
SMil_00008713|size89953-processed-gene-0.12	0.72	1.24	1.95	5.87	7.64	5.7	5.034	2.332	1.36266e-16	up	K08176 MFS transporter, PHS family, inorganic phosphate transporter | (RefSeq) inorganic phosphate transporter 1-4-like (A)	PREDICTED: inorganic phosphate transporter 1-4-like [Erythranthe guttata]	RecName: Full=Probable inorganic phosphate transporter 1-7; Short=AtPht1;7; AltName: Full=H(+)/Pi cotransporter;	SubName: Full=Uncharacterized protein {ECO:0000313|EMBL:EYU46460.1};	Inorganic phosphate transporter	GO:0005887,integral component of plasma membrane; GO:0005886,plasma membrane; GO:1901683,arsenate ion transmembrane transporter activity; GO:0005315,inorganic phosphate transmembrane transporter activity; GO:0015293,symporter activity; GO:1901684,arsenate ion transmembrane transport; GO:0006817,phosphate ion transport	Organic Anion Transporter Polypeptide (OATP) family
SMil_00008718|size89953-augustus-gene-0.25	3.39	2.42	3.67	1.14	0.6	0.77	0.271	-1.881	6.39899e-10	down	K08597 sentrin-specific protease 8 [EC:3.4.22.68] | (RefSeq) uncharacterized LOC104887063 (A)	PREDICTED: uncharacterized protein LOC109166346 [Ipomoea nil]	--	SubName: Full=Transposase {ECO:0000313|EMBL:BAV56708.1};	--	GO:0008234,cysteine-type peptidase activity	Ulp1 protease family, C-terminal catalytic domain
SMil_00008724|size89940-augustus-gene-0.24	0.38	0.21	0.37	4.82	4.69	7.5	17.95	4.166	2.84866e-23	up	K09597 signal peptide peptidase-like 2B [EC:3.4.23.-] | (RefSeq) signal peptide peptidase-like 2 (A)	PREDICTED: signal peptide peptidase-like 2 [Erythranthe guttata]	RecName: Full=Signal peptide peptidase-like 2; Short=AtSPPL2; EC=3.4.23.-; Flags: Precursor;	SubName: Full=Uncharacterized protein {ECO:0000313|EMBL:EYU38342.1};	Uncharacterized conserved protein, contains PA domain	GO:0005768,endosome; GO:0010008,endosome membrane; GO:0030660,Golgi-associated vesicle membrane; GO:0071458,integral component of cytoplasmic side of endoplasmic reticulum membrane; GO:0071556,integral component of lumenal side of endoplasmic reticulum membrane; GO:0005765,lysosomal membrane; GO:0004190,aspartic-type endopeptidase activity	--
SMil_00008726|size89940-processed-gene-0.10	0.73	0.57	0.92	0.17	0.05	0.09	0.142	-2.816	9.15545e-07	down	K13457 disease resistance protein RPM1 | (RefSeq) putative late blight resistance protein homolog R1B-14 (A)	PREDICTED: putative late blight resistance protein homolog R1B-17 [Erythranthe guttata]	RecName: Full=Putative late blight resistance protein homolog R1B-17;	SubName: Full=Uncharacterized protein {ECO:0000313|EMBL:EYU24355.1}; Flags: Fragment;	Apoptotic ATPase	GO:0005737,cytoplasm; GO:0016020,membrane; GO:0043531,ADP binding; GO:0005524,ATP binding; GO:0046872,metal ion binding; GO:0030001,metal ion transport; GO:0009626,plant-type hypersensitive response	AAA domain
SMil_00008727|size89940-augustus-gene-0.27	4.11	4.4	5.6	1.41	1.74	1.66	0.348	-1.521	5.27267e-19	down	K06180 23S rRNA pseudouridine1911/1915/1917 synthase [EC:5.4.99.23] | (RefSeq) pentatricopeptide repeat-containing protein At1g20230 isoform X1 (A)	pentatricopeptide repeat-containing protein At1g56690, mitochondrial-like isoform X1 [Sesamum indicum]	RecName: Full=Pentatricopeptide repeat-containing protein At1g56690, mitochondrial; Flags: Precursor;	SubName: Full=Uncharacterized protein {ECO:0000313|EnsemblPlants:PGSC0003DMT400083250};	FOG: PPR repeat	GO:0043231,intracellular membrane-bounded organelle; GO:0005739,mitochondrion; GO:0004519,endonuclease activity; GO:0003723,RNA binding; GO:0008270,zinc ion binding; GO:0009451,RNA modification	Pentacotripeptide-repeat region of PRORP
SMil_00008750|size89636-augustus-gene-0.30	26.32	29.02	25.94	11.87	14.9	12.24	0.489	-1.032	4.17395e-15	down	K14401 cleavage and polyadenylation specificity factor subunit 1 | (RefSeq) cleavage and polyadenylation specificity factor subunit 1 isoform X1 (A)	hypothetical protein CDL12_05251 [Handroanthus impetiginosus]	RecName: Full=Cleavage and polyadenylation specificity factor subunit 1; AltName: Full=Cleavage and polyadenylation specificity factor 160 kDa subunit; Short=AtCPSF160; Short=CPSF 160 kDa subunit;	SubName: Full=Uncharacterized protein {ECO:0000313|EMBL:PIN22032.1};	--	GO:0005829,cytosol; GO:0005634,nucleus; GO:0003729,mRNA binding; GO:0006379,mRNA cleavage; GO:0006378,mRNA polyadenylation	Tetratricopeptide repeat
SMil_00008753|size89636-augustus-gene-0.29	37.85	37.82	37.5	14.78	14.67	13.75	0.389	-1.361	3.24596e-27	down	--	PREDICTED: kinectin [Erythranthe guttata]	--	SubName: Full=Uncharacterized protein {ECO:0000313|EMBL:EYU28175.1};	--	--	--
SMil_00008810|size89265-processed-gene-0.9	8.51	8.06	6.05	18.01	17.57	17.34	2.38	1.251	3.18737e-18	up	--	glycosyltransferase family 92 protein RCOM_0530710 [Sesamum indicum]	RecName: Full=Glycosyltransferase family 92 protein At1g27200; EC=2.4.1.- {ECO:0000305};	SubName: Full=Uncharacterized protein {ECO:0000313|EMBL:PIN18035.1};	--	GO:0005794,Golgi apparatus; GO:0016021,integral component of membrane; GO:0016757,transferase activity, transferring glycosyl groups	Glycosyltransferase family 92
SMil_00008840|size89086-processed-gene-0.17	0.61	0.63	1.1	1.13	2.12	1.5	2.073	1.051	0.00733095	up	--	hypothetical protein CDL12_06343 [Handroanthus impetiginosus]	--	SubName: Full=Uncharacterized protein {ECO:0000313|EMBL:PIN20968.1};	--	--	Protein of unknown function (DUF1645)
SMil_00008841|size89037-augustus-gene-0.28	0.31	0.35	0.17	0.68	2.38	0.92	4.855	2.28	0.00233419	up	K18156 mitochondrial inner membrane protease ATP23 [EC:3.4.24.-] | (RefSeq) mitochondrial inner membrane protease ATP23 (A)	mitochondrial inner membrane protease ATP23 [Sesamum indicum]	--	RecName: Full=Mitochondrial inner membrane protease ATP23 {ECO:0000256|RuleBase:RU364057}; EC=3.4.24.- {ECO:0000256|RuleBase:RU364057};	Ku70-binding protein	GO:0046872,metal ion binding; GO:0004222,metalloendopeptidase activity	Peptidase M76 family
SMil_00008856|size88968-augustus-gene-0.22	121.85	117.12	126.87	8.02	7.73	9.52	0.071	-3.826	8.00717e-282	down	K02893 large subunit ribosomal protein L23Ae | (RefSeq) POPTRDRAFT_667705; hypothetical protein (A)	hypothetical protein POPTR_0016s08070g [Populus trichocarpa]	RecName: Full=60S ribosomal protein L23a;	SubName: Full=Uncharacterized protein {ECO:0000313|EMBL:EEF05190.1};	60s ribosomal protein L23	GO:0005840,ribosome; GO:0019843,rRNA binding; GO:0003735,structural constituent of ribosome; GO:0006412,translation	Ribosomal protein L23
SMil_00008858|size88968-processed-gene-0.16	1.49	1.13	0.96	3.94	4.63	3.68	3.468	1.794	4.62339e-06	up	K13420 LRR receptor-like serine/threonine-protein kinase FLS2 [EC:2.7.11.1] | (RefSeq) LRR receptor-like serine/threonine-protein kinase FLS2 (A)	DNA damage-repair/toleration protein DRT100-like [Sesamum indicum]	RecName: Full=DNA damage-repair/toleration protein DRT100; Flags: Precursor;	SubName: Full=Leucine-rich repeat (LRR) protein associated with apoptosis in muscle tissue {ECO:0000313|EMBL:PIN12697.1}; EC=3.2.1.15 {ECO:0000313|EMBL:PIN12697.1};	FOG: Leucine rich repeat	GO:0009507,chloroplast; GO:0000166,nucleotide binding; GO:0006281,DNA repair	Leucine Rich repeat
SMil_00008871|size88880-processed-gene-0.4	0.5	1.42	1.1	0.2	0.18	0.31	0.232	-2.105	0.00103608	down	--	--	--	--	--	--	--
SMil_00008873|size88880-augustus-gene-0.30	0.17	0.08	0.02	0.36	0.4	0.37	4.36	2.124	0.00278653	up	--	hypothetical protein TorRG33x02_267800 [Trema orientalis]	--	SubName: Full=Uncharacterized protein {ECO:0000313|EMBL:GAY69476.1}; Flags: Fragment;	--	--	Spc7 kinetochore protein
SMil_00008875|size88880-processed-gene-0.24	0.61	0.91	0.99	2.49	2.57	3.38	3.432	1.779	4.38345e-05	up	K13457 disease resistance protein RPM1 | (RefSeq) putative late blight resistance protein homolog R1B-14 (A)	putative late blight resistance protein homolog R1A-10 [Sesamum indicum]	RecName: Full=Disease resistance protein RPP8; AltName: Full=Resistance to Peronospora parasitica protein 8;	SubName: Full=Uncharacterized protein {ECO:0000313|EMBL:EYU24144.1};	Apoptotic ATPase	GO:0005886,plasma membrane; GO:0043531,ADP binding; GO:0005524,ATP binding; GO:0000166,nucleotide binding; GO:0071446,cellular response to salicylic acid stimulus; GO:0006952,defense response; GO:0051607,defense response to virus; GO:0009626,plant-type hypersensitive response; GO:0002230,positive regulation of defense response to virus by host; GO:0009646,response to absence of light; GO:0009637,…	Rx N-terminal domain
SMil_00008925|size88655-augustus-gene-0.22	0.84	1.23	1.37	0.45	0.43	0.51	0.414	-1.272	0.000262307	down	K07428 cytochrome P450 family 4 subfamily X [EC:1.14.14.1] | (RefSeq) cytochrome P450 CYP72A219-like (A)	cytochrome P450 CYP72A331 [Salvia miltiorrhiza]	RecName: Full=Cytochrome P450 CYP72A219; EC=1.14.-.-; AltName: Full=Cytochrome P450 CYP72A129;	SubName: Full=Cytochrome P450 CYP72A331 {ECO:0000313|EMBL:AJD25172.1};	Cytochrome P450 CYP4/CYP19/CYP26 subfamilies	GO:0016021,integral component of membrane; GO:0020037,heme binding; GO:0005506,iron ion binding; GO:0004497,monooxygenase activity; GO:0016705,oxidoreductase activity, acting on paired donors, with incorporation or reduction of molecular oxygen	Cytochrome P450
SMil_00008939|size88630-augustus-gene-0.28	1.19	1.1	1.32	2.67	2.99	3.65	2.624	1.392	3.5405e-08	up	K03129 transcription initiation factor TFIID subunit 4 | (RefSeq) transcription initiation factor TFIID subunit 4b (A)	isoform 2 of transcription initiation factor tfiid subunit 4b [Quercus suber]	RecName: Full=Transcription initiation factor TFIID subunit 4b; AltName: Full=TBP-associated factor 4b; Short=AtTAF4b;	SubName: Full=TBP-associated factor 4, putative isoform 3 {ECO:0000313|EMBL:EOY15763.1}; Flags: Fragment;	TATA box binding protein (TBP)-associated factor, RNA polymerase II	GO:0005669,transcription factor TFIID complex; GO:0003677,DNA binding; GO:0003713,transcription coactivator activity; GO:0008134,transcription factor binding; GO:0045944,positive regulation of transcription by RNA polymerase II; GO:0051123,RNA polymerase II preinitiation complex assembly	eIF-6 family
SMil_00008949|size88590-augustus-gene-0.31	6.08	5.07	4.88	3.87	1.56	2.23	0.488	-1.036	0.00190619	down	--	--	--	--	--	--	--
SMil_00008954|size88557-augustus-gene-0.29	0.25	0.41	0.25	0.93	0.96	0.73	2.911	1.542	9.52194e-05	up	K04733 interleukin-1 receptor-associated kinase 4 [EC:2.7.11.1] | (RefSeq) pollen receptor-like kinase 4 (A)	pollen receptor-like kinase 4 [Sesamum indicum]	RecName: Full=Pollen receptor-like kinase 1 {ECO:0000303|PubMed:8038606}; EC=2.7.10.1 {ECO:0000305|PubMed:8038606}; EC=2.7.11.1 {ECO:0000305|PubMed:8038606};	SubName: Full=Serine/threonine protein kinase {ECO:0000313|EMBL:PIN23863.1}; EC=2.7.11.1 {ECO:0000313|EMBL:PIN23863.1};	--	GO:0005783,endoplasmic reticulum; GO:0016021,integral component of membrane; GO:0043231,intracellular membrane-bounded organelle; GO:0031090,organelle membrane; GO:0090406,pollen tube; GO:0005524,ATP binding; GO:0004672,protein kinase activity; GO:0004714,transmembrane receptor protein tyrosine kinase activity; GO:0010152,pollen maturation; GO:0046777,protein autophosphorylation	Leucine Rich repeat
SMil_00008955|size88557-augustus-gene-0.30	0.07	0.36	0	2.15	2.34	1.94	15.506	3.955	5.14862e-10	up	K13496 UDP-glucosyl transferase 73C [EC:2.4.1.-] | (RefSeq) scopoletin glucosyltransferase (A)	uncharacterized protein LOC110756794 [Prunus avium]	--	SubName: Full=Uncharacterized protein {ECO:0000313|EMBL:EEF47436.1};	--	GO:0016021,integral component of membrane	--
SMil_00008987|size88474-processed-gene-0.19	7.89	10.32	10.11	1.58	1.53	1.74	0.175	-2.513	4.12875e-34	down	K01051 pectinesterase [EC:3.1.1.11] | (RefSeq) pectinesterase-like (A)	21 kDa protein-like [Sesamum indicum]	RecName: Full=21 kDa protein; AltName: Full=1.2 protein; Flags: Precursor;	SubName: Full=Uncharacterized protein {ECO:0000313|EMBL:EYU24974.1};	--	GO:0004857,enzyme inhibitor activity	Plant invertase/pectin methylesterase inhibitor
SMil_00008992|size88470-augustus-gene-0.21	78.54	76.06	95.64	188.04	168.17	176.82	2.176	1.122	8.28585e-27	up	K09422 transcription factor MYB, plant | (RefSeq) transcription factor WER-like (A)	MYB-related transcription factor [Salvia miltiorrhiza]	RecName: Full=Transcription factor MYB23; AltName: Full=Myb-related protein 23; Short=AtMYB23;	SubName: Full=MYB-related transcription factor {ECO:0000313|EMBL:AGN52060.1};	Transcription factor, Myb superfamily	GO:0005634,nucleus; GO:0003700,DNA-binding transcription factor activity; GO:0000981,DNA-binding transcription factor activity, RNA polymerase II-specific; GO:0043565,sequence-specific DNA binding; GO:0001135,RNA polymerase II transcription regulator recruiting activity; GO:0044212,transcription regulatory region DNA binding; GO:0006357,regulation of transcription by RNA polymerase II; GO:0006355…	Myb-like DNA-binding domain
SMil_00008998|size88455-augustus-gene-0.26	0	0	0	0.09	0.11	0.22	36.56	5.192	0.00268224	up	K14709 solute carrier family 39 (zinc transporter), member 1/2/3 | (RefSeq) zinc transporter 8-like (A)	zinc transporter 8-like [Sesamum indicum]	RecName: Full=Zinc transporter 1; AltName: Full=ZRT/IRT-like protein 1; Flags: Precursor;	SubName: Full=Uncharacterized protein {ECO:0000313|EMBL:EYU42826.1};	Fe2+/Zn2+ regulated transporter	GO:0016021,integral component of membrane; GO:0005886,plasma membrane; GO:0005385,zinc ion transmembrane transporter activity	ZIP Zinc transporter
SMil_00006040|size107881-augustus-gene-0.23	27.7	30.27	27.18	11.74	11.35	11.41	0.405	-1.304	0.411518	down	K05278 flavonol synthase [EC:1.14.11.23] | (RefSeq) flavonol synthase/flavanone 3-hydroxylase-like (A)	probable 2-oxoglutarate-dependent dioxygenase At3g111800, partial [Sesamum indicum]	RecName: Full=Probable 2-oxoglutarate-dependent dioxygenase ANS {ECO:0000305}; EC=1.14.11.- {ECO:0000305}; AltName: Full=Anthocyanidin synthase {ECO:0000305};	SubName: Full=Iron/ascorbate family oxidoreductase {ECO:0000313|EMBL:PIN10622.1}; EC=1.14.11.19 {ECO:0000313|EMBL:PIN10622.1};	Iron/ascorbate family oxidoreductases	GO:0005829,cytosol; GO:0051213,dioxygenase activity; GO:0120091,jasmonic acid hydrolase; GO:0046872,metal ion binding; GO:0009813,flavonoid biosynthetic process; GO:2000022,regulation of jasmonic acid mediated signaling pathway	non-haem dioxygenase in morphine synthesis N-terminal
SMil_00009014|size88442-augustus-gene-0.35	3.92	4.87	2.92	8.02	10.11	9.06	2.364	1.241	8.84242e-07	up	K05277 leucoanthocyanidin dioxygenase [EC:1.14.11.19] | (RefSeq) leucoanthocyanidin dioxygenase-like (A)	Iron/ascorbate family oxidoreductase [Handroanthus impetiginosus]	RecName: Full=Flavanone 3-dioxygenase 3 {ECO:0000305}; EC=1.14.11.9 {ECO:0000269|PubMed:18413994}; AltName: Full=Flavanone 3-beta-hydroxylase 3 {ECO:0000305}; AltName: Full=Flavanone 3-hydroxylase 3 {ECO:0000303|PubMed:18413994}; Short=OsF3H-3 {ECO:0000303|PubMed:18413994}; AltName: Full=Flavonoid 3-hydroxylase {ECO:0000303|PubMed:18726614}; Short=OsF3H {ECO:0000303|PubMed:18726614};	SubName: Full=Iron/ascorbate family oxidoreductase {ECO:0000313|EMBL:PIN03727.1}; EC=1.14.11.9 {ECO:0000313|EMBL:PIN03727.1};	Iron/ascorbate family oxidoreductases	GO:0031418,L-ascorbic acid binding; GO:0046872,metal ion binding; GO:0045486,naringenin 3-dioxygenase activity; GO:0009813,flavonoid biosynthetic process	non-haem dioxygenase in morphine synthesis N-terminal
SMil_00009070|size88202-augustus-gene-0.23	4.39	4.46	3.83	7.86	8.83	9.5	2.103	1.073	2.31299e-09	up	--	protein MARD1-like [Sesamum indicum]	--	SubName: Full=Uncharacterized protein {ECO:0000313|EMBL:PIN09011.1};	--	--	--
SMil_00009081|size88109-augustus-gene-0.28	7.91	10.12	10.83	3.9	2.52	4.49	0.386	-1.372	7.56713e-10	down	K19882 O-palmitoleoyl-L-serine hydrolase [EC:3.1.1.98] | (RefSeq) pectin acetylesterase 8-like isoform X1 (A)	PREDICTED: pectin acetylesterase 11-like [Erythranthe guttata]	RecName: Full=Pectin acetylesterase 11 {ECO:0000303|PubMed:25115560}; EC=3.1.1.- {ECO:0000305}; Flags: Precursor;	RecName: Full=Pectin acetylesterase {ECO:0000256|RuleBase:RU363114}; EC=3.1.1.- {ECO:0000256|RuleBase:RU363114};	Pectin acetylesterase and similar proteins	GO:0005618,cell wall; GO:0005829,cytosol; GO:0005576,extracellular region; GO:0009505,plant-type cell wall; GO:0005886,plasma membrane; GO:0009506,plasmodesma; GO:0052793,pectin acetylesterase activity; GO:0071555,cell wall organization	Pectinacetylesterase
SMil_00009082|size88109-processed-gene-0.12	2.14	3.03	4.56	1.07	1.65	1.89	0.486	-1.04	0.00561978	down	--	PREDICTED: pectin acetylesterase 8-like [Erythranthe guttata]	--	RecName: Full=Pectin acetylesterase {ECO:0000256|RuleBase:RU363114}; EC=3.1.1.- {ECO:0000256|RuleBase:RU363114};	--	GO:0005618,cell wall; GO:0005576,extracellular region; GO:0016787,hydrolase activity; GO:0071555,cell wall organization	--
SMil_00009109|size88048-augustus-gene-0.31	0.33	0.18	0.74	7.43	4.49	5.64	14.328	3.841	9.93704e-25	up	K12501 homogentisate solanesyltransferase [EC:2.5.1.117] | (RefSeq) hypothetical protein (A)	hypothetical protein MIMGU_mgv1a011067mg [Erythranthe guttata]	RecName: Full=Trihelix transcription factor ASIL2 {ECO:0000305}; AltName: Full=6B-interacting protein 1-like 2 {ECO:0000303|PubMed:21330492}; AltName: Full=Trihelix DNA-binding protein ASIL2 {ECO:0000305};	SubName: Full=Uncharacterized protein {ECO:0000313|EMBL:EYU42335.1};	Transcription factor GT-2 and related proteins, contains trihelix DNA-binding/SANT domain	GO:0005634,nucleus; GO:0003700,DNA-binding transcription factor activity; GO:0043565,sequence-specific DNA binding; GO:0009793,embryo development ending in seed dormancy; GO:0006355,regulation of transcription, DNA-templated; GO:0010431,seed maturation; GO:0006351,transcription, DNA-templated	--
SMil_00009128|size88041-processed-gene-0.9	50.95	74.86	107.57	27.53	30.48	26.64	0.371	-1.429	1.18455e-06	down	K04733 interleukin-1 receptor-associated kinase 4 [EC:2.7.11.1] | (RefSeq) LOC109751128; L-type lectin-domain containing receptor kinase IX.1-like (A)	SMLII [Salvia miltiorrhiza]	RecName: Full=Agglutinin-2; AltName: Full=Agglutinin II; AltName: Full=ClAII; AltName: Full=LecClAII; Flags: Precursor;	SubName: Full=SMLII {ECO:0000313|EMBL:ABU87404.1};	--	GO:0005537,mannose binding; GO:0046872,metal ion binding	Bacterial lectin
SMil_00009130|size88041-processed-gene-0.11	3.03	1.47	3.48	13.78	15.9	17.58	6.033	2.593	6.91451e-16	up	--	SMLII [Salvia miltiorrhiza]	RecName: Full=Lectin-related protein; AltName: Full=CLLRP; AltName: Full=LRPCL; Flags: Precursor; Fragment;	SubName: Full=SMLII {ECO:0000313|EMBL:ABU87404.1};	--	GO:0030246,carbohydrate binding; GO:0046872,metal ion binding	Legume lectin domain
SMil_00009144|size87982-augustus-gene-0.33	1.92	3.78	3.05	10.23	10.73	11.81	3.822	1.934	1.84146e-21	up	K09458 3-oxoacyl-[acyl-carrier-protein] synthase II [EC:2.3.1.179] | (RefSeq) POPTRDRAFT_1066621; hypothetical protein (A)	Ketoacyl-ACP Synthase I [Salvia miltiorrhiza]	RecName: Full=3-oxoacyl-[acyl-carrier-protein] synthase I, chloroplastic; EC=2.3.1.41; AltName: Full=Beta-ketoacyl-ACP synthase I; Short=KAS I; Flags: Precursor;	SubName: Full=Ketoacyl-ACP Synthase I {ECO:0000313|EMBL:AJQ20626.1};	3-oxoacyl-(acyl-carrier-protein) synthase (I and II)	GO:0009570,chloroplast stroma; GO:0004315,3-oxoacyl-[acyl-carrier-protein] synthase activity; GO:0006633,fatty acid biosynthetic process	Beta-ketoacyl synthase, C-terminal domain
SMil_00009183|size87870-augustus-gene-0.27	0.83	0.73	1.2	0.22	0.28	0.17	0.248	-2.01	3.14925e-08	down	K04460 serine/threonine-protein phosphatase 5 [EC:3.1.3.16] | (RefSeq) serine/threonine-protein phosphatase 7 isoform X1 (A)	hypothetical protein LSAT_7X48900 [Lactuca sativa]	--	SubName: Full=Putative transposase, Ptta/En/Spm, plant {ECO:0000313|EMBL:OTG24950.1};	--	--	Nucleophosmin C-terminal domain
SMil_00009191|size87823-augustus-gene-0.16	0	0.08	0.3	3.43	2.49	2.48	22.911	4.518	6.0926e-08	up	K19882 O-palmitoleoyl-L-serine hydrolase [EC:3.1.1.98] | (RefSeq) pectin acetylesterase 11-like isoform X1 (A)	hypothetical protein POPTR_003G046200v3 [Populus trichocarpa]	RecName: Full=Pectin acetylesterase 11 {ECO:0000303|PubMed:25115560}; EC=3.1.1.- {ECO:0000305}; Flags: Precursor;	RecName: Full=Pectin acetylesterase {ECO:0000256|RuleBase:RU363114}; EC=3.1.1.- {ECO:0000256|RuleBase:RU363114};	Pectin acetylesterase and similar proteins	GO:0005618,cell wall; GO:0005829,cytosol; GO:0005576,extracellular region; GO:0009505,plant-type cell wall; GO:0005886,plasma membrane; GO:0009506,plasmodesma; GO:0052793,pectin acetylesterase activity; GO:0071555,cell wall organization	Pectinacetylesterase
SMil_00009192|size87823-augustus-gene-0.17	0	0.24	0	0.8	0.94	0.24	8.456	3.08	0.00813619	up	K19882 O-palmitoleoyl-L-serine hydrolase [EC:3.1.1.98] | (RefSeq) pectin acetylesterase 8-like isoform X1 (A)	pectin acetylesterase 8-like isoform X1 [Sesamum indicum]	RecName: Full=Pectin acetylesterase 8 {ECO:0000303|PubMed:25115560}; EC=3.1.1.- {ECO:0000305}; Flags: Precursor;	RecName: Full=Pectin acetylesterase {ECO:0000256|RuleBase:RU363114}; EC=3.1.1.- {ECO:0000256|RuleBase:RU363114};	Pectin acetylesterase and similar proteins	GO:0005576,extracellular region; GO:0009505,plant-type cell wall; GO:0052793,pectin acetylesterase activity; GO:0071555,cell wall organization	Pectinacetylesterase
SMil_00009199|size87823-augustus-gene-0.23	0.03	0.23	0.12	0	0	0	0.021	-5.566	0.000893574	down	K08592 sentrin-specific protease 1 [EC:3.4.22.68] | (RefSeq) ubiquitin-like-specific protease ESD4 (A)	Uncharacterized protein TCM_006372 [Theobroma cacao]	--	SubName: Full=Uncharacterized protein {ECO:0000313|EMBL:EOX97305.1};	--	GO:0008234,cysteine-type peptidase activity	Domain of unknown function (DUF1985)
SMil_00009207|size87731-processed-gene-0.6	0.42	0.35	0.15	0.06	0.1	0.06	0.241	-2.051	0.00604169	down	K20102 YTH domain-containing family protein | (RefSeq) uncharacterized protein LOC111365994 isoform X1 (A)	uncharacterized protein LOC111365994 isoform X2 [Olea europaea var. sylvestris]	--	SubName: Full=Uncharacterized protein {ECO:0000313|EMBL:EYU33089.1};	Uncharacterized high-glucose-regulated protein	GO:0003723,RNA binding	YT521-B-like domain
SMil_00009241|size87613-augustus-gene-0.17	2.14	0.5	0.62	4.41	4.13	3.3	3.657	1.871	7.15304e-05	up	K15803 (-)-germacrene D synthase [EC:4.2.3.75] | (RefSeq) vetispiradiene synthase 2-like (A)	gamma-cadinene synthase-like, partial [Sesamum indicum]	RecName: Full=Gamma-curcumene synthase; EC=4.2.3.94; AltName: Full=PatTpsA;	SubName: Full=Uncharacterized protein {ECO:0000313|EMBL:EYU31456.1};	--	GO:0005829,cytosol; GO:0102064,gamma-curcumene synthase activity; GO:0000287,magnesium ion binding; GO:0010334,sesquiterpene synthase activity; GO:0045338,farnesyl diphosphate metabolic process; GO:0051762,sesquiterpene biosynthetic process; GO:0016114,terpenoid biosynthetic process	Terpene synthase family, metal binding domain
SMil_00009243|size87613-augustus-gene-0.19	1.99	1.5	1.07	5.1	3.07	3.18	2.532	1.34	6.93776e-05	up	K15803 (-)-germacrene D synthase [EC:4.2.3.75] | (RefSeq) 5-epiaristolochene synthase-like (A)	hypothetical protein MIMGU_mgv1a026799mg [Erythranthe guttata]	RecName: Full=Gamma-cadinene synthase; EC=4.2.3.92; AltName: Full=(+)-gamma-cadinene synthase;	SubName: Full=Uncharacterized protein {ECO:0000313|EMBL:EYU31459.1};	--	GO:0000287,magnesium ion binding; GO:0010333,terpene synthase activity; GO:0016114,terpenoid biosynthetic process	Terpene synthase family, metal binding domain
SMil_00009297|size87321-processed-gene-0.16	0.31	0.37	0.47	0.08	0.08	0.12	0.252	-1.989	0.00528847	down	K18117 viridiflorene synthase [EC:4.2.3.88] | (RefSeq) TPS32, SlTPS32; viridiflorene synthase (A)	germacrene A [Lavandula pedunculata subsp. lusitanica]	RecName: Full=Germacrene A synthase; EC=4.2.3.23; AltName: Full=PatTpsCF2;	SubName: Full=Germacrene A {ECO:0000313|EMBL:AGN72800.1};	--	GO:0005829,cytosol; GO:0034005,germacrene-A synthase activity; GO:0000287,magnesium ion binding; GO:0010334,sesquiterpene synthase activity; GO:0045338,farnesyl diphosphate metabolic process; GO:0051762,sesquiterpene biosynthetic process; GO:0016114,terpenoid biosynthetic process	Terpene synthase, N-terminal domain
SMil_00009330|size87244-augustus-gene-0.28	0.84	1.38	0.34	0.44	0.29	0.38	0.44	-1.186	0.0092543	down	K19893 glucan endo-1,3-beta-glucosidase 5/6 [EC:3.2.1.39] | (RefSeq) glucan endo-1,3-beta-glucosidase 6-like (A)	hypothetical protein TorRG33x02_267800 [Trema orientalis]	--	SubName: Full=Uncharacterized protein {ECO:0000313|EMBL:KFK24171.1};	--	--	Putative gypsy type transposon
SMil_00009357|size87120-processed-gene-0.10	2.77	3.49	1.49	0.6	0.4	0.76	0.231	-2.114	0.000362686	down	K07385 1,8-cineole synthase [EC:4.2.3.108] | (RefSeq) LOW QUALITY PROTEIN: terpene synthase 10-like (A)	limonene synthase [Salvia rosmarinus]	RecName: Full=(R)-limonene synthase; Short=LaLIMS; EC=4.2.3.20;	SubName: Full=Limonene synthase {ECO:0000313|EMBL:ABD77416.1};	--	GO:0034002,(R)-limonene synthase activity; GO:0000287,magnesium ion binding; GO:0008152,metabolic process	RAP domain
SMil_00009360|size87120-processed-gene-0.13	0.11	0.32	0.3	0.67	0.9	1.74	4.655	2.219	0.00548187	up	K09260 MADS-box transcription enhancer factor 2A | (RefSeq) MADS-box protein SVP-like (A)	MADS box transcription factor [Handroanthus impetiginosus]	RecName: Full=MADS-box protein SVP {ECO:0000303|PubMed:10758486}; AltName: Full=Protein SHORT VEGETATIVE PHASE {ECO:0000303|PubMed:10758486};	SubName: Full=MADS box transcription factor {ECO:0000313|EMBL:PIN06514.1};	MADS box transcription factor	GO:0005634,nucleus; GO:0003700,DNA-binding transcription factor activity; GO:0046983,protein dimerization activity; GO:0000977,RNA polymerase II regulatory region sequence-specific DNA binding; GO:0043565,sequence-specific DNA binding; GO:0000900,translation repressor activity, mRNA regulatory element binding; GO:0030154,cell differentiation; GO:0048438,floral whorl development; GO:0009910,negati…	K-box region
SMil_00009373|size87065-processed-gene-0.12	10.5	8.75	11.57	3.65	4.59	4.72	0.429	-1.221	1.56826e-08	down	K07575 PUA domain protein | (RefSeq) malignant T-cell-amplified sequence 1 homolog (A)	hypothetical protein CDL12_14419 [Handroanthus impetiginosus]	RecName: Full=Putative invertase inhibitor; AltName: Full=Pollen allergen Pla a 1; AltName: Allergen=Pla a 1; Flags: Precursor;	SubName: Full=Uncharacterized protein {ECO:0000313|EMBL:PIN12959.1};	--	GO:0005576,extracellular region; GO:0004857,enzyme inhibitor activity	Plant invertase/pectin methylesterase inhibitor
SMil_00009390|size86857-augustus-gene-0.19	0.68	0.44	0.22	0	0.04	0	0.032	-4.981	6.92472e-05	down	K09250 cellular nucleic acid-binding protein | (RefSeq) uncharacterized protein LOC110943595 (A)	uncharacterized protein LOC111379056 [Olea europaea var. sylvestris]	--	SubName: Full=uncharacterized protein LOC109007943 {ECO:0000313|RefSeq:XP_018843399.1};	--	--	Zinc knuckle
SMil_00009437|size86618-augustus-gene-0.23	0.3	0.55	0.72	0.16	0.1	0.11	0.241	-2.053	6.30355e-06	down	K08592 sentrin-specific protease 1 [EC:3.4.22.68] | (RefSeq) ubiquitin-like-specific protease ESD4 (A)	uncharacterized protein LOC109947516 [Prunus persica]	--	SubName: Full=uncharacterized protein LOC103484737 isoform X2 {ECO:0000313|RefSeq:XP_008440208.1};	--	GO:0005634,nucleus; GO:0003677,DNA binding; GO:0006355,regulation of transcription, DNA-templated; GO:0006351,transcription, DNA-templated	Plant mobile domain
SMil_00009446|size86540-processed-gene-0.4	1.75	1.25	1.39	2.78	3.44	4.26	2.426	1.279	5.00471e-06	up	K01188 beta-glucosidase [EC:3.2.1.21] | (RefSeq) beta-glucosidase 12-like (A)	polygalacturonase inhibitor-like [Sesamum indicum]	RecName: Full=Polygalacturonase inhibitor 1; AltName: Full=Polygalacturonase-inhibiting protein 1; Short=PGIP-1; Flags: Precursor;	SubName: Full=Uncharacterized protein {ECO:0000313|EMBL:PIN12702.1};	--	GO:0005618,cell wall; GO:0005576,extracellular region; GO:0005794,Golgi apparatus; GO:0016020,membrane; GO:0009505,plant-type cell wall; GO:0009506,plasmodesma; GO:0090353,polygalacturonase inhibitor activity	Leucine Rich repeat
SMil_00009460|size86423-processed-gene-0.3	0.54	0.39	0.64	0.11	0.08	0.04	0.151	-2.727	7.8506e-05	down	K20556 cytochrome P450 family 76 subfamily C | (RefSeq) ferruginol synthase-like (A)	PREDICTED: ferruginol synthase-like [Erythranthe guttata]	RecName: Full=Ferruginol synthase {ECO:0000303|PubMed:23812755}; EC=1.14.13.190 {ECO:0000269|PubMed:23812755}; AltName: Full=Cytochrome P450 76AH1 {ECO:0000303|PubMed:23812755};	SubName: Full=Uncharacterized protein {ECO:0000313|EMBL:EYU36335.1};	Cytochrome P450 CYP2 subfamily	GO:0005789,endoplasmic reticulum membrane; GO:0016021,integral component of membrane; GO:0020037,heme binding; GO:0005506,iron ion binding; GO:0004497,monooxygenase activity; GO:0016705,oxidoreductase activity, acting on paired donors, with incorporation or reduction of molecular oxygen	Cytochrome P450
SMil_00009464|size86423-augustus-gene-0.23	1.88	2.34	1.24	5.35	5.23	4.12	2.736	1.452	7.94305e-09	up	K21026 acetylajmaline esterase [EC:3.1.1.80] | (RefSeq) GDSL esterase/lipase At5g45910 (A)	GDSL esterase/lipase At5g45910 [Sesamum indicum]	RecName: Full=GDSL esterase/lipase At5g45910; EC=3.1.1.-; AltName: Full=Extracellular lipase At5g45910; Flags: Precursor;	SubName: Full=Uncharacterized protein {ECO:0000313|EMBL:KDP21068.1};	--	GO:0005576,extracellular region; GO:0016788,hydrolase activity, acting on ester bonds; GO:0016042,lipid catabolic process	GDSL-like Lipase/Acylhydrolase
SMil_00009511|size86208-processed-gene-0.4	54.52	58.69	56.23	199.26	175.11	195.7	3.431	1.779	5.29721e-75	up	K02183 calmodulin | (RefSeq) probable calcium-binding protein CML45 (A)	hypothetical protein CDL12_23027 [Handroanthus impetiginosus]	RecName: Full=Probable calcium-binding protein CML45; AltName: Full=Calmodulin-like protein 45;	SubName: Full=Uncharacterized protein {ECO:0000313|EMBL:PIN04435.1};	Calmodulin and related proteins (EF-Hand superfamily)	GO:0005509,calcium ion binding	EF-hand domain
SMil_00009543|size85980-augustus-gene-0.20	0.96	1.25	0.94	2.04	2.24	2.63	2.239	1.163	8.31216e-06	up	K07418 cytochrome P450 family 2 subfamily J [EC:1.14.14.1] | (RefSeq) premnaspirodiene oxygenase-like (A)	cytochrome P450 CYP71D412 [Salvia miltiorrhiza]	RecName: Full=Premnaspirodiene oxygenase; Short=HPO; EC=1.14.13.121; AltName: Full=Cytochrome P450 71D55;	SubName: Full=Cytochrome P450 CYP71D412 {ECO:0000313|EMBL:AJD25165.1};	Cytochrome P450 CYP2 subfamily	GO:0016021,integral component of membrane; GO:0020037,heme binding; GO:0005506,iron ion binding; GO:0004497,monooxygenase activity; GO:0016705,oxidoreductase activity, acting on paired donors, with incorporation or reduction of molecular oxygen	Cytochrome P450
SMil_00009605|size85620-processed-gene-0.7	13.63	15.37	17.47	3.85	4.46	1.57	0.217	-2.204	4.18166e-10	down	K15304 Ran-binding protein 3 | (RefSeq) POPTRDRAFT_797471; Ran-binding protein 1 domain-containing (A)	PREDICTED: nuclear pore complex protein NUP50B [Populus euphratica]	RecName: Full=Nuclear pore complex protein NUP50A {ECO:0000303|PubMed:21189294}; AltName: Full=Nucleoporin 50A;	SubName: Full=Ran-binding protein 1 domain-containing {ECO:0000313|EMBL:EEE84439.1};	Ran-binding protein RANBP1 and related RanBD domain proteins	GO:0005829,cytosol; GO:0005643,nuclear pore; GO:0005654,nucleoplasm; GO:0005634,nucleus; GO:0008536,Ran GTPase binding; GO:0046907,intracellular transport; GO:0051028,mRNA transport; GO:0015031,protein transport	--
SMil_00009620|size85610-augustus-gene-0.19	0.46	0.51	1.13	0.05	0.1	0.1	0.124	-3.011	0.00291768	down	--	--	--	--	--	--	--
SMil_00009626|size85601-processed-gene-0.8	0.05	0.05	0.09	0	0	0	0.031	-5.015	0.00398493	down	K13420 LRR receptor-like serine/threonine-protein kinase FLS2 [EC:2.7.11.1] | (RefSeq) putative receptor-like protein kinase At3g47110 (A)	PREDICTED: probable LRR receptor-like serine/threonine-protein kinase At3g47570 [Erythranthe guttata]	RecName: Full=LRR receptor-like serine/threonine-protein kinase GSO1 {ECO:0000303|PubMed:18088309}; EC=2.7.11.1 {ECO:0000255|PROSITE-ProRule:PRU00159}; AltName: Full=Protein GASSHO 1 {ECO:0000303|PubMed:18088309}; AltName: Full=Protein SCHENGEN 3 {ECO:0000303|PubMed:25233277}; Flags: Precursor;	SubName: Full=Uncharacterized protein {ECO:0000313|EMBL:EYU26016.1}; Flags: Fragment;	--	GO:0048226,Casparian strip; GO:0016021,integral component of membrane; GO:0005886,plasma membrane; GO:0005524,ATP binding; GO:0004674,protein serine/threonine kinase activity; GO:0071555,cell wall organization; GO:0009793,embryo development ending in seed dormancy; GO:0035987,endodermal cell differentiation; GO:0045184,establishment of protein localization; GO:0090558,plant epidermis development;…	Leucine rich repeat N-terminal domain
SMil_00009627|size85601-processed-gene-0.9	0.11	0.06	0.15	0.03	0.01	0	0.134	-2.901	0.00738837	down	K13420 LRR receptor-like serine/threonine-protein kinase FLS2 [EC:2.7.11.1] | (RefSeq) probable LRR receptor-like serine/threonine-protein kinase At3g47570 (A)	PREDICTED: LRR receptor-like serine/threonine-protein kinase GSO1 [Erythranthe guttata]	RecName: Full=Probable LRR receptor-like serine/threonine-protein kinase At3g47570; EC=2.7.11.1; Flags: Precursor;	SubName: Full=Uncharacterized protein {ECO:0000313|EMBL:EYU43347.1};	--	GO:0016021,integral component of membrane; GO:0005886,plasma membrane; GO:0005524,ATP binding; GO:0004674,protein serine/threonine kinase activity	Leucine Rich Repeat
SMil_00009631|size85597-processed-gene-0.0	16.39	13.57	19.31	48.63	49.09	50.07	3.063	1.615	1.82269e-37	up	--	PREDICTED: uncharacterized protein LOC105974628 [Erythranthe guttata]	--	SubName: Full=Uncharacterized protein {ECO:0000313|EMBL:PIM97126.1};	--	--	Protein of unknown function (DUF1645)
SMil_00009674|size85336-augustus-gene-0.27	0.02	0.04	0.06	0	0	0	0.036	-4.776	0.00929114	down	--	--	--	--	--	--	--
SMil_00009697|size85241-augustus-gene-0.22	5.7	3.48	3.87	1.83	1.83	2.2	0.457	-1.131	8.91942e-06	down	K19861 benzyl alcohol O-benzoyltransferase [EC:2.3.1.196 2.3.1.232] | (RefSeq) benzyl alcohol O-benzoyltransferase-like (A)	alcohol acetyltransferase [Lavandula x intermedia]	RecName: Full=Benzyl alcohol O-benzoyltransferase; EC=2.3.1.196; AltName: Full=Benzoyl coenzyme A:benzyl alcohol benzoyl transferase;	SubName: Full=Alcohol acetyltransferase {ECO:0000313|EMBL:AIW81431.1};	--	GO:0016747,transferase activity, transferring acyl groups other than amino-acyl groups	Transferase family
SMil_00009699|size85241-augustus-gene-0.26	0.02	0	0	0.11	0.31	0.19	25.876	4.694	0.00274318	up	K04733 interleukin-1 receptor-associated kinase 4 [EC:2.7.11.1] | (RefSeq) putative proline-rich receptor-like protein kinase PERK6 (A)	Serine/threonine protein kinase [Handroanthus impetiginosus]	RecName: Full=Proline-rich receptor-like protein kinase PERK4; EC=2.7.11.1; AltName: Full=Proline-rich extensin-like receptor kinase 4; Short=AtPERK4;	SubName: Full=Serine/threonine protein kinase {ECO:0000313|EMBL:PIN22114.1}; EC=2.7.11.1 {ECO:0000313|EMBL:PIN22114.1};	Serine/threonine protein kinase	GO:0016021,integral component of membrane; GO:0005622,intracellular; GO:0005886,plasma membrane; GO:0005524,ATP binding; GO:0004672,protein kinase activity; GO:0004675,transmembrane receptor protein serine/threonine kinase activity; GO:0009738,abscisic acid-activated signaling pathway; GO:0019722,calcium-mediated signaling; GO:0007166,cell surface receptor signaling pathway; GO:0048364,root devel…	Phosphotransferase enzyme family
SMil_00009700|size85241-processed-gene-0.14	0	0	0.14	0.42	0.25	0.33	7.464	2.9	0.00516278	up	K04733 interleukin-1 receptor-associated kinase 4 [EC:2.7.11.1] | (RefSeq) putative proline-rich receptor-like protein kinase PERK6 (A)	Serine/threonine protein kinase [Handroanthus impetiginosus]	RecName: Full=Proline-rich receptor-like protein kinase PERK4; EC=2.7.11.1; AltName: Full=Proline-rich extensin-like receptor kinase 4; Short=AtPERK4;	SubName: Full=Serine/threonine protein kinase {ECO:0000313|EMBL:PIN22114.1}; EC=2.7.11.1 {ECO:0000313|EMBL:PIN22114.1};	Serine/threonine protein kinase	GO:0016021,integral component of membrane; GO:0005622,intracellular; GO:0005886,plasma membrane; GO:0005524,ATP binding; GO:0004672,protein kinase activity; GO:0004675,transmembrane receptor protein serine/threonine kinase activity; GO:0009738,abscisic acid-activated signaling pathway; GO:0019722,calcium-mediated signaling; GO:0007166,cell surface receptor signaling pathway; GO:0048364,root devel…	Phosphotransferase enzyme family
SMil_00009702|size85241-processed-gene-0.16	3.69	3.24	2.61	14.82	12.1	15.71	4.549	2.186	2.33279e-26	up	--	organ-specific protein S2-like [Sesamum indicum]	RecName: Full=Organ-specific protein S2;	SubName: Full=Uncharacterized protein {ECO:0000313|EMBL:PIN22124.1};	--	--	Organ specific protein
SMil_00009705|size85241-processed-gene-0.19	5.64	5.3	5.92	1.32	2.02	2.04	0.325	-1.621	1.36488e-13	down	K13065 shikimate O-hydroxycinnamoyltransferase [EC:2.3.1.133] | (RefSeq) pelargonidin 3-O-(6-caffeoylglucoside) 5-O-(6-O-malonylglucoside) 4'''-malonyltransferase-like (A)	RecName: Full=Pelargonidin 3-O-(6-caffeoylglucoside) 5-O-(6-O-malonylglucoside) 4'''-malonyltransferase; AltName: Full=Anthocyanin 5-O-glucoside-4'''-O-malonyltransferase 2; Short=Ss5MaT2 AAR26385.1 anthocyanin 5-O-glucoside-4'''-O-malonyltransferase [Salvia splendens]	RecName: Full=Pelargonidin 3-O-(6-caffeoylglucoside) 5-O-(6-O-malonylglucoside) 4'''-malonyltransferase; EC=2.3.1.214; AltName: Full=Anthocyanin 5-O-glucoside-4'''-O-malonyltransferase 2; Short=Ss5MaT2;	SubName: Full=Acyltransferase ACT1-8 {ECO:0000313|EMBL:AMZ03407.1};	--	GO:0102801,anthocyanin 5-O-glucoside-4'''-O-malonyltransferase activity; GO:0016747,transferase activity, transferring acyl groups other than amino-acyl groups; GO:0009718,anthocyanin-containing compound biosynthetic process; GO:0043473,pigmentation	Transferase family
SMil_00009706|size85241-augustus-gene-0.30	21.71	18.16	23.49	8.77	6.23	6.71	0.35	-1.514	7.06322e-14	down	--	--	--	--	--	--	Organ specific protein
SMil_00009735|size85043-augustus-gene-0.16	0.89	0.65	0.64	1.95	1.56	1.78	2.468	1.303	2.51253e-05	up	K19613 leucine-rich repeat protein SHOC2 | (RefSeq) uncharacterized protein LOC111313103 isoform X1 (A)	hypothetical protein CDL12_00098 [Handroanthus impetiginosus]	RecName: Full=Probable WRKY transcription factor 30; AltName: Full=WRKY DNA-binding protein 30;	SubName: Full=Uncharacterized protein {ECO:0000313|EMBL:PIN27126.1};	--	GO:0005737,cytoplasm; GO:0005634,nucleus; GO:0003700,DNA-binding transcription factor activity; GO:0043565,sequence-specific DNA binding; GO:0044212,transcription regulatory region DNA binding; GO:0042542,response to hydrogen peroxide; GO:0010193,response to ozone; GO:0009751,response to salicylic acid; GO:0006351,transcription, DNA-templated	WRKY DNA -binding domain
SMil_00009746|size85038-processed-gene-0.0	2.41	2.67	3.82	1.23	1.19	1.39	0.438	-1.192	8.80849e-09	down	K17710 pentatricopeptide repeat domain-containing protein 1 | (RefSeq) putative pentatricopeptide repeat-containing protein At1g12700, mitochondrial (A)	putative pentatricopeptide repeat-containing protein At1g12700, mitochondrial [Sesamum indicum]	RecName: Full=Pentatricopeptide repeat-containing protein At1g62670, mitochondrial; Flags: Precursor;	SubName: Full=PPR domain-containing protein/PPR_1 domain-containing protein/PPR_2 domain-containing protein {ECO:0000313|EMBL:GAV63146.1}; Flags: Fragment;	FOG: PPR repeat	GO:0005739,mitochondrion; GO:0004519,endonuclease activity; GO:0003723,RNA binding; GO:0080156,mitochondrial mRNA modification; GO:0006397,mRNA processing; GO:0000966,RNA 5'-end processing	Sensor_kinase_SpoOB-type, alpha-helical domain
SMil_00009751|size85032-augustus-gene-0.26	0.28	0.13	0.16	0.54	0.54	0.52	2.844	1.508	0.0035281	up	K13947 auxin efflux carrier family | (RefSeq) auxin efflux carrier component 6 (A)	hypothetical protein CDL12_13258 [Handroanthus impetiginosus]	RecName: Full=Auxin efflux carrier component 6 {ECO:0000303|PubMed:15817418}; Short=AtPIN6 {ECO:0000303|PubMed:15817418};	RecName: Full=Auxin efflux carrier component {ECO:0000256|RuleBase:RU362108};	--	GO:0005783,endoplasmic reticulum; GO:0005789,endoplasmic reticulum membrane; GO:0016021,integral component of membrane; GO:0005886,plasma membrane; GO:0010329,auxin efflux transmembrane transporter activity; GO:0010252,auxin homeostasis; GO:0009926,auxin polar transport; GO:0009734,auxin-activated signaling pathway; GO:0010540,basipetal auxin transport; GO:0010105,negative regulation of ethylene-…	Membrane transport protein
SMil_00009761|size84983-augustus-gene-0.25	0.55	0.5	0.75	1.16	1.14	1.52	2.164	1.114	0.000432349	up	K11968 ariadne-1 [EC:2.3.2.31] | (RefSeq) uncharacterized protein LOC110667350 (A)	putative E3 ubiquitin ligase [Handroanthus impetiginosus]	RecName: Full=Probable E3 ubiquitin-protein ligase ARI3; EC=2.3.2.27 {ECO:0000250|UniProtKB:Q9Y4X5}; AltName: Full=ARIADNE-like protein ARI3; AltName: Full=Protein ariadne homolog 3; AltName: Full=RING-type E3 ubiquitin transferase ARI3 {ECO:0000305};	RecName: Full=RING-type E3 ubiquitin transferase {ECO:0000256|SAAS:SAAS00970528}; EC=2.3.2.27 {ECO:0000256|SAAS:SAAS00970528};	Predicted E3 ubiquitin ligase	GO:0005737,cytoplasm; GO:0000151,ubiquitin ligase complex; GO:0046872,metal ion binding; GO:0031624,ubiquitin conjugating enzyme binding; GO:0061630,ubiquitin protein ligase activity; GO:0032436,positive regulation of proteasomal ubiquitin-dependent protein catabolic process; GO:0000209,protein polyubiquitination; GO:0042787,NA	RING-like zinc finger
SMil_00009769|size84983-processed-gene-0.10	2.31	3.29	1.97	0.91	1.43	0.95	0.442	-1.177	0.000109352	down	K22395 cinnamyl-alcohol dehydrogenase [EC:1.1.1.195] | (RefSeq) cannabidiolic acid synthase-like (A)	berberine bridge enzyme-like 18 [Sesamum indicum]	RecName: Full=Berberine bridge enzyme-like 28 {ECO:0000303|PubMed:26037923}; Short=AtBBE-like 28 {ECO:0000303|PubMed:26037923}; EC=1.1.1.- {ECO:0000250|UniProtKB:O64743}; Flags: Precursor;	SubName: Full=tetrahydrocannabinolic acid synthase-like {ECO:0000313|RefSeq:XP_018829652.1};	--	GO:0005618,cell wall; GO:0005576,extracellular region; GO:0050660,flavin adenine dinucleotide binding; GO:0016614,oxidoreductase activity, acting on CH-OH group of donors; GO:0009651,response to salt stress	Berberine and berberine like
SMil_00009771|size84972-augustus-gene-0.23	0.89	0.61	0.56	2.29	2.02	3.84	4.006	2.002	1.63178e-08	up	K04733 interleukin-1 receptor-associated kinase 4 [EC:2.7.11.1] | (RefSeq) rust resistance kinase Lr10 (A)	PREDICTED: probable receptor-like protein kinase At1g67000 [Erythranthe guttata]	RecName: Full=Rust resistance kinase Lr10 {ECO:0000312|EMBL:AAC49629.1}; EC=2.7.11.1; AltName: Full=Probable receptor-like serine/threonine-protein kinase LRK10; Flags: Precursor;	SubName: Full=Serine/threonine protein kinase {ECO:0000313|EMBL:PIN08506.1}; EC=3.1.4.46 {ECO:0000313|EMBL:PIN08506.1};	--	GO:0016021,integral component of membrane; GO:0005886,plasma membrane; GO:0005524,ATP binding; GO:0004674,protein serine/threonine kinase activity	Protein kinase domain
SMil_00009773|size84972-augustus-gene-0.24	0.3	0.27	0.26	0.98	0.73	0.64	2.892	1.532	0.00175126	up	K19613 leucine-rich repeat protein SHOC2 | (RefSeq) predicted protein (A)	PREDICTED: plant intracellular Ras-group-related LRR protein 1 [Erythranthe guttata]	RecName: Full=Plant intracellular Ras-group-related LRR protein 1;	SubName: Full=Uncharacterized protein {ECO:0000313|EMBL:EYU22180.1};	FOG: Leucine rich repeat	GO:0055046,microgametogenesis; GO:0009555,pollen development	Leucine-rich repeat
SMil_00009815|size84759-augustus-gene-0.29	0.42	0.5	0.52	1.27	1.82	1.68	3.383	1.758	0.000157275	up	K12173 BRCA1-A complex subunit BRE | (RefSeq) BRCA1-A complex subunit BRE-like (A)	hypothetical protein CDL12_10264 [Handroanthus impetiginosus]	RecName: Full=Thaumatin-like protein; Flags: Precursor;	SubName: Full=Uncharacterized protein {ECO:0000313|EMBL:PIN17072.1};	--	--	Thaumatin family
SMil_00009856|size84515-augustus-gene-0.20	0.03	1.32	0.37	0	0	0.08	0.045	-4.47	0.00286846	down	K09422 transcription factor MYB, plant | (RefSeq) transcription factor MYB108 (A)	MYB-related transcription factor [Salvia miltiorrhiza]	RecName: Full=Transcription factor MYB2 {ECO:0000305}; AltName: Full=Myb-related protein 2 {ECO:0000305}; Short=OsMYB2 {ECO:0000303|PubMed:22301384};	SubName: Full=MYB-related transcription factor {ECO:0000313|EMBL:AGN52105.1};	Transcription factor, Myb superfamily	GO:0005634,nucleus; GO:0000981,DNA-binding transcription factor activity, RNA polymerase II-specific; GO:0043565,sequence-specific DNA binding; GO:0001135,RNA polymerase II transcription regulator recruiting activity; GO:0044212,transcription regulatory region DNA binding; GO:0030154,cell differentiation; GO:1901002,positive regulation of response to salt stress; GO:1902584,positive regulation of…	Myb-like DNA-binding domain
SMil_00009900|size84236-augustus-gene-0.24	0.16	0.07	0.35	0	0	0	0.017	-5.838	0.000208368	down	K15397 3-ketoacyl-CoA synthase [EC:2.3.1.199] | (RefSeq) 3-ketoacyl-CoA synthase 10-like (A)	Very-long-chain 3-oxoacyl-CoA synthase [Handroanthus impetiginosus]	RecName: Full=3-ketoacyl-CoA synthase 10 {ECO:0000303|PubMed:18465198}; Short=KCS-10 {ECO:0000303|PubMed:18465198}; EC=2.3.1.199 {ECO:0000305}; AltName: Full=Protein FIDDLEHEAD {ECO:0000303|PubMed:10559443}; AltName: Full=Very long-chain fatty acid condensing enzyme 10 {ECO:0000303|PubMed:18465198}; Short=VLCFA condensing enzyme 10 {ECO:0000303|PubMed:18465198};	RecName: Full=3-ketoacyl-CoA synthase {ECO:0000256|PIRNR:PIRNR036417}; EC=2.3.1.- {ECO:0000256|PIRNR:PIRNR036417};	--	GO:0005783,endoplasmic reticulum; GO:0005789,endoplasmic reticulum membrane; GO:0016021,integral component of membrane; GO:0016020,membrane; GO:0102336,3-oxo-arachidoyl-CoA synthase activity; GO:0102337,3-oxo-cerotoyl-CoA synthase activity; GO:0102338,3-oxo-lignoceronyl-CoA synthase activity; GO:0102756,very-long-chain 3-ketoacyl-CoA synthase activity; GO:0006633,fatty acid biosynthetic process; …	Chalcone and stilbene synthases, C-terminal domain
SMil_00009908|size84229-processed-gene-0.8	1.4	0.49	0.86	3.35	3.08	4.04	3.874	1.954	1.06653e-08	up	K02866 large subunit ribosomal protein L10e | (RAP-DB) Os03g0332533; Similar to Plant acid phosphatase family protein, expressed. (A)	acid phosphatase 1-like [Olea europaea var. sylvestris]	RecName: Full=Acid phosphatase 1; EC=3.1.3.2; AltName: Full=Apase-1(1); Flags: Precursor;	SubName: Full=Acid phosphatase {ECO:0000313|EMBL:PIM98198.1}; EC=3.1.3.2 {ECO:0000313|EMBL:PIM98198.1};	--	GO:0003993,acid phosphatase activity	Ulp1 protease family, C-terminal catalytic domain
SMil_00009910|size84192-processed-gene-0.3	1.1	1.13	1.07	2.34	2.34	2.43	2.193	1.133	3.67202e-05	up	K21596 calmodulin-binding transcription activator | (RefSeq) protein WVD2-like 2 (A)	hypothetical protein CDL12_19964 [Handroanthus impetiginosus]	RecName: Full=Protein WVD2-like 6 {ECO:0000305};	SubName: Full=Uncharacterized protein {ECO:0000313|EMBL:PIN07466.1};	--	GO:0005737,cytoplasm; GO:0005874,microtubule	Targeting protein for Xklp2 (TPX2)
SMil_00009916|size84184-augustus-gene-0.23	22.13	21.26	26.48	10.61	9.24	10.17	0.439	-1.188	6.99678e-23	down	K19626 inversin | (RefSeq) ankyrin repeat and SOCS box protein 11-like (A)	hypothetical protein MIMGU_mgv1a017643mg, partial [Erythranthe guttata]	RecName: Full=E3 ubiquitin-protein ligase XBAT32; EC=2.3.2.27; AltName: Full=Ankyrin repeat domain and RING finger-containing protein XBAT32; AltName: Full=Protein XB3 homolog 2; AltName: Full=RING-type E3 ubiquitin transferase XBAT32;	SubName: Full=Uncharacterized protein {ECO:0000313|EMBL:EYU46499.1}; Flags: Fragment;	FOG: Ankyrin repeat	GO:0046872,metal ion binding; GO:0004842,ubiquitin-protein transferase activity; GO:0010311,lateral root formation; GO:0010366,negative regulation of ethylene biosynthetic process; GO:0051865,protein autoubiquitination; GO:0016567,protein ubiquitination; GO:0009733,response to auxin; GO:0006511,ubiquitin-dependent protein catabolic process	Ankyrin repeats (many copies)
SMil_00009922|size84181-processed-gene-0.13	1.74	1.78	1.78	4.19	3.9	3.67	2.264	1.179	6.17419e-08	up	K13648 alpha-1,4-galacturonosyltransferase [EC:2.4.1.43] | (RefSeq) galacturonosyltransferase 8-like (A)	uncharacterized protein LOC105159806 [Sesamum indicum]	--	SubName: Full=Uncharacterized protein {ECO:0000313|EMBL:PIN19199.1};	--	--	--
SMil_00009925|size84174-augustus-gene-0.21	0.87	0.29	0.89	0.11	0.12	0.06	0.142	-2.812	0.00755735	down	--	PREDICTED: traB domain-containing protein [Solanum tuberosum]	--	SubName: Full=Putative traB domain-containing protein-like {ECO:0000313|EMBL:JAP27833.1};	--	GO:0016021,integral component of membrane	--
SMil_00009928|size84174-augustus-gene-0.24	16.29	15.71	15.49	33.53	30.78	29.64	2.017	1.012	1.39329e-11	up	--	--	--	--	--	--	--
SMil_00009936|size84028-processed-gene-0.25	0.44	0.36	0.18	1.57	2	0.89	4.628	2.21	4.28065e-07	up	K15601 lysine-specific demethylase 3 [EC:1.14.11.-] | (RefSeq) lysine-specific demethylase JMJ25-like (A)	putative transcription factor 5qNCA, contains JmjC domain [Handroanthus impetiginosus]	RecName: Full=Lysine-specific demethylase JMJ25; EC=1.14.11.-; AltName: Full=Jumonji domain-containing protein 25; AltName: Full=Lysine-specific histone demethylase JMJ25; AltName: Full=Protein INCREASE IN BONSAI METHYLATION 1; AltName: Full=Protein JUMONJI 25;	SubName: Full=Putative transcription factor 5qNCA, contains JmjC domain {ECO:0000313|EMBL:PIN25887.1};	Putative transcription factor 5qNCA, contains JmjC domain	GO:0000785,chromatin; GO:0005634,nucleus; GO:0051213,dioxygenase activity; GO:0032454,histone demethylase activity (H3-K9 specific); GO:0046872,metal ion binding; GO:0000976,transcription regulatory region sequence-specific DNA binding; GO:0060969,negative regulation of gene silencing; GO:0006355,regulation of transcription, DNA-templated; GO:0006351,transcription, DNA-templated	JmjC domain, hydroxylase
SMil_00009940|size83952-augustus-gene-0.18	2.34	1.75	2.25	10.85	8.34	11.28	4.904	2.294	3.66947e-29	up	K09377 cysteine and glycine-rich protein | (RefSeq) LIM domain-containing protein WLIM1 (A)	Regulatory protein MLP [Handroanthus impetiginosus]	RecName: Full=LIM domain-containing protein WLIM1 {ECO:0000305}; AltName: Full=Widely-expressed LIM protein 1 {ECO:0000303|PubMed:11085265}; Short=AtWLIM1;	SubName: Full=Regulatory protein MLP {ECO:0000313|EMBL:PIN26467.1};	Regulatory protein MLP and related LIM proteins	GO:0005737,cytoplasm; GO:0005856,cytoskeleton; GO:0005886,plasma membrane; GO:0051015,actin filament binding; GO:0046872,metal ion binding; GO:0003729,mRNA binding; GO:0051017,actin filament bundle assembly	LIM domain
SMil_00009965|size83948-augustus-gene-0.12	2.77	3.03	1.59	0.61	0.54	0.66	0.249	-2.004	1.17838e-06	down	K20307 trafficking protein particle complex subunit 10 | (RefSeq) trafficking protein particle complex II-specific subunit 130 homolog (A)	PREDICTED: trafficking protein particle complex II-specific subunit 130 homolog [Erythranthe guttata]	RecName: Full=Trafficking protein particle complex II-specific subunit 130 homolog {ECO:0000305}; Short=AtTRS130 {ECO:0000303|PubMed:20713617}; Short=TRAPP II-specific subunit 130 homolog {ECO:0000305};	SubName: Full=Uncharacterized protein {ECO:0000313|EMBL:EYU26410.1};	Putative transmembrane protein	GO:0005829,cytosol; GO:0005769,early endosome; GO:0005802,trans-Golgi network; GO:1990071,TRAPPII protein complex; GO:0000919,cell plate assembly; GO:0000911,cytokinesis by cell plate formation; GO:0034498,early endosome to Golgi transport; GO:0006891,intra-Golgi vesicle-mediated transport	--
SMil_00009986|size83877-augustus-gene-0.33	2.55	2.4	2.08	1.09	1.19	1.05	0.482	-1.052	8.76939e-06	down	K08678 UDP-glucuronate decarboxylase [EC:4.1.1.35] | (RefSeq) UDP-glucuronic acid decarboxylase 1 (A)	WD repeat-containing protein 76 [Sesamum indicum]	RecName: Full=Protein DAMAGED DNA-BINDING 2; AltName: Full=UV-damaged DNA-binding protein 2;	SubName: Full=WD40 protein {ECO:0000313|EMBL:PIN11375.1};	WD40 protein	GO:0080008,Cul4-RING E3 ubiquitin ligase complex; GO:0005634,nucleus; GO:0003684,damaged DNA binding; GO:0008270,zinc ion binding; GO:0006281,DNA repair; GO:0016567,protein ubiquitination; GO:0010224,response to UV-B	WD domain, G-beta repeat
SMil_00009990|size83877-augustus-gene-0.36	0.2	0.16	0.12	1.1	0.83	1.46	7.185	2.845	8.32051e-09	up	K01183 chitinase [EC:3.2.1.14] | (RefSeq) acidic mammalian chitinase-like (A)	acidic mammalian chitinase-like [Sesamum indicum]	RecName: Full=Class V chitinase {ECO:0000303|PubMed:22936594}; Short=AtChiC {ECO:0000303|PubMed:22936594}; EC=3.2.1.14 {ECO:0000269|PubMed:21390509, ECO:0000269|PubMed:22936594}; Flags: Precursor;	SubName: Full=Uncharacterized protein {ECO:0000313|EMBL:CBI25623.3};	Chitinase	GO:0005618,cell wall; GO:0005576,extracellular region; GO:0008061,chitin binding; GO:0004568,chitinase activity; GO:0008843,endochitinase activity; GO:0035885,exochitinase activity; GO:0005975,carbohydrate metabolic process; GO:0006032,chitin catabolic process; GO:0009737,response to abscisic acid; GO:0009753,response to jasmonic acid; GO:0009651,response to salt stress	Glycosyl hydrolases family 18
SMil_00009999|size83854-processed-gene-0.3	0.55	0.76	0.75	1.55	1.2	1.74	2.235	1.16	0.000147027	up	K21797 phosphatidylinositol 4-phosphatase [EC:3.1.3.-] | (RefSeq) phosphoinositide phosphatase SAC6 (A)	hypothetical protein MIMGU_mgv1a019537mg [Erythranthe guttata]	RecName: Full=Phosphoinositide phosphatase SAC6; Short=AtSAC6; EC=3.1.3.-; AltName: Full=Protein IMPAIRED IN BABA-INDUCED STERILITY 2; AltName: Full=Protein SUPPRESSOR OF ACTIN 1B; Short=AtSAC1b; AltName: Full=Protein SUPPRESSOR OF ACTIN 6; AltName: Full=SAC domain protein 6; AltName: Full=SAC1-like protein AtSAC1b;	SubName: Full=Uncharacterized protein {ECO:0000313|EMBL:EYU30376.1};	Putative phosphoinositide phosphatase	GO:0005783,endoplasmic reticulum; GO:0005789,endoplasmic reticulum membrane; GO:0016021,integral component of membrane; GO:0052866,phosphatidylinositol phosphate phosphatase activity; GO:0009651,response to salt stress	SacI homology domain
SMil_00010000|size83854-augustus-gene-0.23	19.47	22.49	17.17	38.87	38	42.99	2.064	1.045	6.82715e-18	up	K04733 interleukin-1 receptor-associated kinase 4 [EC:2.7.11.1] | (RefSeq) probable serine/threonine-protein kinase PIX13 (A)	probable serine/threonine-protein kinase PIX13 [Sesamum indicum]	RecName: Full=Probable serine/threonine-protein kinase CST {ECO:0000305}; EC=2.7.11.1 {ECO:0000305}; AltName: Full=Protein CAST AWAY {ECO:0000303|PubMed:21628627};	SubName: Full=Serine/threonine protein kinase {ECO:0000313|EMBL:PIM98318.1}; EC=2.7.11.1 {ECO:0000313|EMBL:PIM98318.1};	Serine/threonine protein kinase	GO:0005634,nucleus; GO:0005886,plasma membrane; GO:0005524,ATP binding; GO:0004675,transmembrane receptor protein serine/threonine kinase activity; GO:0007166,cell surface receptor signaling pathway; GO:0060862,negative regulation of floral organ abscission	Phosphotransferase enzyme family
SMil_00010027|size83678-augustus-gene-0.27	0.58	0.72	0.68	5.22	6.15	6.37	9.201	3.202	9.51215e-63	up	--	PREDICTED: uncharacterized protein LOC107174633 [Citrus sinensis]	--	SubName: Full=Uncharacterized protein {ECO:0000313|EMBL:GAY56881.1};	--	--	Domain of unknown function (DUF1985)
SMil_00010037|size83624-augustus-gene-0.21	0.96	0.07	0.13	0.91	1.85	2.32	4.39	2.134	0.00841256	up	K22698 protein SEY1 [EC:3.6.5.-] | (RefSeq) probable LRR receptor-like serine/threonine-protein kinase At1g56130 (A)	Serine/threonine protein kinase [Handroanthus impetiginosus]	RecName: Full=Probable LRR receptor-like serine/threonine-protein kinase At1g53440; EC=2.7.11.1; Flags: Precursor;	SubName: Full=Serine/threonine protein kinase {ECO:0000313|EMBL:PIN06304.1}; EC=2.7.11.1 {ECO:0000313|EMBL:PIN06304.1};	--	GO:0016021,integral component of membrane; GO:0005886,plasma membrane; GO:0005524,ATP binding; GO:0004674,protein serine/threonine kinase activity	Leucine Rich Repeat
SMil_00010038|size83624-augustus-gene-0.22	1.19	1.02	1.1	2.71	3.15	4.41	3.161	1.66	2.72455e-11	up	K04733 interleukin-1 receptor-associated kinase 4 [EC:2.7.11.1] | (RefSeq) probable leucine-rich repeat receptor-like serine/threonine-protein kinase At3g14840 (A)	Serine/threonine protein kinase [Handroanthus impetiginosus]	RecName: Full=Probable LRR receptor-like serine/threonine-protein kinase At1g53440; EC=2.7.11.1; Flags: Precursor;	SubName: Full=Serine/threonine protein kinase {ECO:0000313|EMBL:PIN06304.1}; EC=2.7.11.1 {ECO:0000313|EMBL:PIN06304.1};	--	GO:0016021,integral component of membrane; GO:0005886,plasma membrane; GO:0005524,ATP binding; GO:0004674,protein serine/threonine kinase activity	Fungal protein kinase
SMil_00010058|size83359-augustus-gene-0.25	0.58	0.49	0.72	0.84	1.83	1.35	2.298	1.201	0.00100995	up	K13065 shikimate O-hydroxycinnamoyltransferase [EC:2.3.1.133] | (RefSeq) shikimate O-hydroxycinnamoyltransferase (A)	rosmarinic acid synthase 5 [Salvia miltiorrhiza]	RecName: Full=Rosmarinate synthase; Short=MoRAS; EC=2.3.1.140; AltName: Full=Hydroxycinnamoyl-CoA:hydroxyphenyllactate hydroxycinnamoyltransferase;	SubName: Full=Rosmarinic acid synthase 5 {ECO:0000313|EMBL:AGW27210.1};	--	GO:0050266,rosmarinate synthase activity	Transferase family
SMil_00010097|size83230-augustus-gene-0.25	0.35	0.55	1.17	0.23	0	0.08	0.153	-2.706	0.00444562	down	K13457 disease resistance protein RPM1 | (RefSeq) disease resistance protein RPM1-like (A)	hypothetical protein MIMGU_mgv1a025475mg [Erythranthe guttata]	RecName: Full=Putative late blight resistance protein homolog R1B-14;	SubName: Full=Uncharacterized protein {ECO:0000313|EMBL:EYU29513.1};	Apoptotic ATPase	GO:0005737,cytoplasm; GO:0016020,membrane; GO:0043531,ADP binding; GO:0005524,ATP binding; GO:0009626,plant-type hypersensitive response	AAA domain
SMil_00010100|size83157-augustus-gene-0.23	0.18	0.74	0.7	0.08	0.22	0.18	0.301	-1.73	0.00743285	down	K13457 disease resistance protein RPM1 | (RefSeq) disease resistance protein RPM1 (A)	PREDICTED: putative late blight resistance protein homolog R1A-10 [Erythranthe guttata]	RecName: Full=Disease resistance RPP13-like protein 4; AltName: Full=Disease resistance protein ZAR1 {ECO:0000305}; AltName: Full=Protein HOPZ-ACTIVATED RESISTANCE 1;	SubName: Full=Uncharacterized protein {ECO:0000313|EMBL:EYU38159.1};	Apoptotic ATPase	GO:0005886,plasma membrane; GO:0043531,ADP binding; GO:0005524,ATP binding; GO:0043621,protein self-association; GO:0006952,defense response; GO:0050829,defense response to Gram-negative bacterium; GO:0007165,signal transduction	RsgA GTPase
SMil_00010118|size83139-processed-gene-0.4	6.75	5.67	6.76	0.97	2.08	1.57	0.245	-2.029	2.34527e-12	down	K05349 beta-glucosidase [EC:3.2.1.21] | (RefSeq) lysosomal beta glucosidase-like (A)	lysosomal beta glucosidase-like [Sesamum indicum]	RecName: Full=Beta-xylosidase/alpha-L-arabinofuranosidase 2 {ECO:0000303|PubMed:17615411, ECO:0000312|EMBL:ABQ45228.1}; AltName: Full=Xylan 1,4-beta-xylosidase/Alpha-L-arabinofuranosidase 2; Short=MsXyl2 {ECO:0000303|PubMed:17615411}; Includes: RecName: Full=Beta-xylosidase; EC=3.2.1.37; AltName: Full=1,4-beta-D-xylan xylohydrolase {ECO:0000250|UniProtKB:P48792}; AltName: Full=Xylan 1,4-beta-xylo…	SubName: Full=Protodioscin 26-O-beta-D-glucosidase {ECO:0000313|EMBL:PIN13473.1}; EC=3.2.1.186 {ECO:0000313|EMBL:PIN13473.1};	--	GO:0005578,NA; GO:0046556,alpha-L-arabinofuranosidase activity; GO:0009044,xylan 1,4-beta-xylosidase activity; GO:0045493,xylan catabolic process	Glycosyl hydrolase family 3 N terminal domain
SMil_00010143|size83024-augustus-gene-0.16	0.06	0.25	0.24	2.84	2.64	2.9	15.836	3.985	5.08101e-32	up	K07195 exocyst complex component 7 | (RefSeq) exocyst complex component EXO70A1-like (A)	PREDICTED: exocyst complex component EXO70A1-like isoform X1 [Erythranthe guttata]	RecName: Full=Exocyst complex component EXO70A1; Short=AtExo70a1; AltName: Full=Exocyst subunit Exo70 family protein A1;	SubName: Full=Uncharacterized protein {ECO:0000313|EMBL:EYU19401.1};	Exocyst component protein and related proteins	GO:0005618,cell wall; GO:0005856,cytoskeleton; GO:0005829,cytosol; GO:0000145,exocyst; GO:0005576,extracellular region; GO:0009524,phragmoplast; GO:0005886,plasma membrane; GO:0006887,exocytosis	Exo70 exocyst complex subunit
SMil_00010158|size82961-augustus-gene-0.28	0	0.07	0	0.42	0.29	0.77	20.69	4.371	0.00760511	up	--	GEM-like protein 4 [Dorcoceras hygrometricum]	RecName: Full=GEM-like protein 6;	SubName: Full=Uncharacterized protein {ECO:0000313|EMBL:PIN07388.1};	--	--	--
SMil_00010170|size82898-augustus-gene-0.33	6.51	5.89	8.7	2.77	1.55	2.9	0.35	-1.513	7.59829e-08	down	K13422 transcription factor MYC2 | (RefSeq) transcription factor MYC2-like (A)	basic helix-loop-helix transcription factor [Salvia miltiorrhiza]	RecName: Full=Transcription factor bHLH93; AltName: Full=Basic helix-loop-helix protein 93; Short=AtbHLH93; Short=bHLH 93; AltName: Full=Transcription factor EN 47; AltName: Full=bHLH transcription factor bHLH093;	SubName: Full=Basic helix-loop-helix transcription factor {ECO:0000313|EMBL:AKN09652.1};	--	GO:0005634,nucleus; GO:0003677,DNA binding; GO:0003700,DNA-binding transcription factor activity; GO:0046983,protein dimerization activity; GO:0045487,gibberellin catabolic process; GO:0007275,multicellular organism development; GO:0010371,regulation of gibberellin biosynthetic process; GO:0006351,transcription, DNA-templated	Helix-loop-helix DNA-binding domain
SMil_00010174|size82898-augustus-gene-0.35	4.3	4.8	3.21	9.64	10.26	7.55	2.269	1.182	1.86059e-10	up	K16573 gamma-tubulin complex component 6 | (RefSeq) uncharacterized LOC103722329 (A)	protein trichome birefringence-like 34 [Sesamum indicum]	RecName: Full=Protein trichome birefringence-like 34;	SubName: Full=Uncharacterized protein {ECO:0000313|EMBL:PIN02064.1};	--	GO:0005794,Golgi apparatus; GO:0000139,Golgi membrane; GO:0016021,integral component of membrane; GO:1990538,xylan O-acetyltransferase activity; GO:0045492,xylan biosynthetic process	PMR5 N terminal Domain
SMil_00010183|size82825-augustus-gene-0.27	0.9	0.95	1.59	3.09	1.77	2.68	2.25	1.17	0.000157638	up	K15255 ATP-dependent DNA helicase PIF1 [EC:3.6.4.12] | (RefSeq) uncharacterized protein LOC4335569 isoform X1 (A)	PREDICTED: uncharacterized protein LOC109006174 [Juglans regia]	--	SubName: Full=uncharacterized protein LOC109006174 {ECO:0000313|RefSeq:XP_018840914.1};	DNA helicase PIF1/RRM3	--	--
SMil_00010187|size82760-augustus-gene-0.26	19.39	18.37	26.3	7.48	7.44	7.65	0.36	-1.474	1.94689e-25	down	K12948 signal peptidase complex subunit 3 [EC:3.4.-.-] | (RefSeq) signal peptidase complex subunit 3B (A)	signal peptidase complex subunit 3B [Olea europaea var. sylvestris]	RecName: Full=Signal peptidase complex subunit 3B; EC=3.4.-.-; AltName: Full=Microsomal signal peptidase 22 kDa subunit; Short=SPC22; Short=SPase 22 kDa subunit;	SubName: Full=Uncharacterized protein {ECO:0000313|EMBL:PIN12415.1};	Signal peptidase complex subunit	GO:0005618,cell wall; GO:0016021,integral component of membrane; GO:0031090,organelle membrane; GO:0005787,signal peptidase complex; GO:0008233,peptidase activity; GO:0045047,protein targeting to ER; GO:0006465,signal peptide processing	Signal peptidase subunit
SMil_00010212|size82678-augustus-gene-0.19	1.44	1.32	2.21	0.58	1.24	0.52	0.48	-1.059	0.00724605	down	--	--	--	--	--	--	--
SMil_00010234|size82370-augustus-gene-0.21	2.05	2.51	1.4	0.89	0.88	0.8	0.438	-1.191	0.000802411	down	--	--	--	--	--	--	--
SMil_00010258|size82290-augustus-gene-0.27	1.84	2.32	4.58	5.49	6.44	11.17	2.709	1.438	0.00137789	up	--	--	--	--	--	--	--
SMil_00010276|size82181-processed-gene-0.0	131.01	124.96	56.05	240.94	211.31	228.32	2.213	1.146	0.00319237	up	K02183 calmodulin | (RefSeq) LOC109751263; calmodulin-1-like (A)	hypothetical protein MIMGU_mgv1a019221mg [Erythranthe guttata]	RecName: Full=Probable calcium-binding protein CML26; AltName: Full=Calmodulin-like protein 26;	SubName: Full=Uncharacterized protein {ECO:0000313|EMBL:EYU39332.1};	Calmodulin and related proteins (EF-Hand superfamily)	GO:0005737,cytoplasm; GO:0005509,calcium ion binding	EF-hand domain pair
SMil_00010277|size82181-augustus-gene-0.17	0	0	0	0.31	0.84	0.42	170.725	7.416	3.06654e-08	up	K01593 aromatic-L-amino-acid/L-tryptophan decarboxylase [EC:4.1.1.28 4.1.1.105] | (RefSeq) tyrosine/DOPA decarboxylase (A)	hypothetical protein MIMGU_mgv1a019251mg [Erythranthe guttata]	--	SubName: Full=Uncharacterized protein {ECO:0000313|EMBL:EYU33998.1};	--	--	Domain of unknown function (DUF4916)
SMil_00010295|size82104-processed-gene-0.12	3.29	3.97	2.93	1.11	1.23	1.53	0.387	-1.368	0.000321389	down	--	uncharacterized protein LOC105172900 [Sesamum indicum]	--	SubName: Full=Uncharacterized protein {ECO:0000313|EMBL:EYU37814.1};	--	GO:0016021,integral component of membrane	Domain of unknown function (DUF4408)
SMil_00010314|size81904-augustus-gene-0.27	12.15	13.5	14.24	56.15	54.13	36.22	3.749	1.906	1.28828e-30	up	--	non-specific lipid-transfer protein 2-like [Sesamum indicum]	RecName: Full=Non-specific lipid-transfer protein 1; Short=LTP 1; AltName: Full=Pathogenesis-related protein 14; Short=PR-14; Flags: Precursor;	RecName: Full=Non-specific lipid-transfer protein {ECO:0000256|RuleBase:RU000628};	--	GO:0008289,lipid binding; GO:0006952,defense response; GO:0006869,lipid transport; GO:0009607,response to biotic stimulus	Probable lipid transfer
SMil_00010319|size81896-augustus-gene-0.20	0.85	1.04	0.74	0.09	0.28	0.09	0.175	-2.518	0.00134698	down	K15803 (-)-germacrene D synthase [EC:4.2.3.75] | (RefSeq) (E)-beta-caryophyllene synthase (A)	(+)-gamma-cadinene synthase [Handroanthus impetiginosus]	RecName: Full=Gamma-curcumene synthase; EC=4.2.3.94; AltName: Full=PatTpsA;	SubName: Full=(+)-gamma-cadinene synthase {ECO:0000313|EMBL:PIN23179.1}; EC=4.2.3.92 {ECO:0000313|EMBL:PIN23179.1};	--	GO:0005829,cytosol; GO:0102064,gamma-curcumene synthase activity; GO:0000287,magnesium ion binding; GO:0010334,sesquiterpene synthase activity; GO:0045338,farnesyl diphosphate metabolic process; GO:0051762,sesquiterpene biosynthetic process; GO:0016114,terpenoid biosynthetic process	Terpene synthase family, metal binding domain
SMil_00010350|size81668-processed-gene-0.3	21.6	18.81	17.81	7.68	8.87	10.44	0.472	-1.084	5.51214e-08	down	--	hypothetical protein CDL12_28478 [Handroanthus impetiginosus]	--	SubName: Full=Uncharacterized protein {ECO:0000313|EMBL:PIM99033.1};	Uncharacterized conserved protein	--	Essential protein Yae1, N terminal
SMil_00010386|size81460-processed-gene-0.6	2.04	0.86	1.35	0.22	0.03	0.05	0.073	-3.776	2.59884e-11	down	K19613 leucine-rich repeat protein SHOC2 | (RefSeq) putative disease resistance protein RGA3 (A)	putative disease resistance protein RGA3 [Sesamum indicum]	RecName: Full=Putative disease resistance RPP13-like protein 1;	SubName: Full=Uncharacterized protein {ECO:0000313|EMBL:EYU37372.1};	Apoptotic ATPase	GO:0005886,plasma membrane; GO:0043531,ADP binding; GO:0005524,ATP binding; GO:0009626,plant-type hypersensitive response; GO:0007165,signal transduction	Leucine rich repeat
SMil_00010387|size81460-processed-gene-0.7	0.49	0.45	0.65	0.04	0.04	0.1	0.121	-3.042	4.63109e-05	down	K19613 leucine-rich repeat protein SHOC2 | (RefSeq) disease resistance protein RGA2-like (A)	putative disease resistance protein RGA3 [Sesamum indicum]	RecName: Full=Putative disease resistance protein RGA1; AltName: Full=RGA3-blb;	SubName: Full=Uncharacterized protein {ECO:0000313|EMBL:EYU26009.1};	Apoptotic ATPase	GO:0043531,ADP binding; GO:0005524,ATP binding; GO:0006952,defense response	AAA domain
SMil_00010395|size81395-augustus-gene-0.28	3.75	2.48	2.57	10.72	13	9.92	3.881	1.957	2.13242e-16	up	K21270 (R)-mandelonitrile oxidase [EC:1.1.3.49] | (RefSeq) protein HOTHEAD-like (A)	protein HOTHEAD [Sesamum indicum]	RecName: Full=(R)-mandelonitrile lyase-like; EC=4.1.2.10; AltName: Full=Hydroxynitrile lyase-like; Short=(R)-oxynitrilase-like; Flags: Precursor;	SubName: Full=Protein HOTHEAD {ECO:0000313|EMBL:PHT45083.1};	Glucose dehydrogenase/choline dehydrogenase/mandelonitrile lyase (GMC oxidoreductase family)	GO:0050660,flavin adenine dinucleotide binding; GO:0046593,mandelonitrile lyase activity; GO:0016614,oxidoreductase activity, acting on CH-OH group of donors	Pyridine nucleotide-disulphide oxidoreductase
SMil_00010396|size81395-processed-gene-0.10	10.65	9.14	10.51	24.97	22.8	24.67	2.438	1.286	3.85851e-16	up	K21270 (R)-mandelonitrile oxidase [EC:1.1.3.49] | (RefSeq) protein HOTHEAD-like isoform X1 (A)	PREDICTED: protein HOTHEAD-like [Erythranthe guttata]	RecName: Full=Protein HOTHEAD; AltName: Full=Protein ADHESION OF CALYX EDGES; Flags: Precursor;	SubName: Full=Uncharacterized protein {ECO:0000313|EMBL:EYU25043.1};	Glucose dehydrogenase/choline dehydrogenase/mandelonitrile lyase (GMC oxidoreductase family)	GO:0005576,extracellular region; GO:0050660,flavin adenine dinucleotide binding; GO:0046593,mandelonitrile lyase activity; GO:0016614,oxidoreductase activity, acting on CH-OH group of donors; GO:0007267,cell-cell signaling; GO:0009553,embryo sac development; GO:0010430,fatty acid omega-oxidation	GMC oxidoreductase
SMil_00010408|size81334-augustus-gene-0.20	0.1	0.11	0.13	0.27	0.34	0.37	3.028	1.599	0.00566878	up	--	hypothetical protein CDL12_19884 [Handroanthus impetiginosus]	RecName: Full=Coiled-coil domain-containing protein SCD2 {ECO:0000305}; AltName: Full=Protein STOMATAL CYTOKINESIS DEFECTIVE 2 {ECO:0000303|PubMed:24179130};	SubName: Full=Uncharacterized protein {ECO:0000313|EMBL:PIN07548.1};	--	GO:0030136,clathrin-coated vesicle; GO:0005886,plasma membrane; GO:0000911,cytokinesis by cell plate formation; GO:0009825,multidimensional cell growth; GO:0040008,regulation of growth	--
SMil_00010419|size81315-processed-gene-0.12	1.08	1.07	0.74	3.04	2.14	1.95	2.505	1.325	7.92086e-05	up	K22312 hydroxyjasmonate sulfotransferase [EC:2.8.2.39] | (RefSeq) cytosolic sulfotransferase 12-like (A)	cytosolic sulfotransferase 12-like [Sesamum indicum]	RecName: Full=Cytosolic sulfotransferase 15; Short=AtSOT15; EC=2.8.2.39 {ECO:0000269|PubMed:12637544}; AltName: Full=Sulfotransferase 2a; Short=AtST2a;	RecName: Full=Sulfotransferase {ECO:0000256|RuleBase:RU361155}; EC=2.8.2.- {ECO:0000256|RuleBase:RU361155};	Sulfotransferase	GO:0005737,cytoplasm; GO:0080131,hydroxyjasmonate sulfotransferase activity; GO:0009694,jasmonic acid metabolic process; GO:0009753,response to jasmonic acid	Sulfotransferase family
SMil_00010457|size81175-augustus-gene-0.26	0.27	0.37	0.15	0.53	1	1.52	3.93	1.975	4.23271e-05	up	K14209 solute carrier family 36 (proton-coupled amino acid transporter) | (RefSeq) amino acid permease 1-like (A)	amino acid permease 8-like [Sesamum indicum]	RecName: Full=Amino acid permease 8; AltName: Full=Amino acid transporter AAP8;	SubName: Full=Uncharacterized protein {ECO:0000313|EMBL:EYU20407.1};	Amino acid transporters	GO:0016021,integral component of membrane; GO:0016020,membrane; GO:0005886,plasma membrane; GO:0015293,symporter activity; GO:0006865,amino acid transport	Transmembrane amino acid transporter protein
SMil_00010498|size80934-augustus-gene-0.17	3.48	3.28	3.28	1.13	1.32	0.6	0.309	-1.694	1.5128e-08	down	K13691 pathogen-inducible salicylic acid glucosyltransferase [EC:2.4.1.-] | (RefSeq) UDP-glycosyltransferase 74E1-like (A)	PREDICTED: UDP-glycosyltransferase 74E1-like [Erythranthe guttata]	RecName: Full=UDP-glycosyltransferase 74F2; EC=2.4.1.-; AltName: Full=AtSGT1; AltName: Full=Salicylic acid glucosyltransferase 1;	RecName: Full=Glycosyltransferase {ECO:0000256|RuleBase:RU362057}; EC=2.4.1.- {ECO:0000256|RuleBase:RU362057};	UDP-glucuronosyl and UDP-glucosyl transferase	GO:0005829,cytosol; GO:0043231,intracellular membrane-bounded organelle; GO:0052641,benzoic acid glucosyltransferase activity; GO:0090704,nicotinate-O-glucosyltransferase activity; GO:0080043,quercetin 3-O-glucosyltransferase activity; GO:0080044,quercetin 7-O-glucosyltransferase activity; GO:0052639,salicylic acid glucosyltransferase (ester-forming) activity; GO:0052640,salicylic acid glucosyltr…	--
SMil_00010512|size80645-processed-gene-0.21	0.68	0.32	0.39	1.34	1.87	1.65	3.547	1.827	4.31571e-05	up	K07517 Delta3-Delta2-enoyl-CoA isomerase [EC:5.3.3.8] | (RefSeq) enoyl-CoA delta isomerase 1, peroxisomal (A)	enoyl-CoA delta isomerase 1, peroxisomal [Sesamum indicum]	RecName: Full=Enoyl-CoA delta isomerase 1, peroxisomal {ECO:0000305}; EC=5.3.3.8 {ECO:0000269|PubMed:18657232}; AltName: Full=Delta(3),Delta(2)-enoyl CoA isomerase 1 {ECO:0000303|PubMed:18657232}; Short=AtECI1 {ECO:0000303|PubMed:18657232};	SubName: Full=Uncharacterized protein {ECO:0000313|EMBL:EYU31568.1};	--	GO:0005777,peroxisome; GO:0004165,dodecenoyl-CoA delta-isomerase activity; GO:0006635,fatty acid beta-oxidation; GO:0009062,fatty acid catabolic process	Enoyl-CoA hydratase/isomerase
SMil_00010522|size80549-processed-gene-0.8	0.17	0.29	0.46	0	0	0	0.019	-5.681	0.000303269	down	K13457 disease resistance protein RPM1 | (RefSeq) putative late blight resistance protein homolog R1B-14 (A)	putative late blight resistance protein homolog R1A-10 isoform X2 [Sesamum indicum]	RecName: Full=Putative late blight resistance protein homolog R1A-6;	SubName: Full=Uncharacterized protein {ECO:0000313|EMBL:EYU21848.1};	Apoptotic ATPase	GO:0005737,cytoplasm; GO:0016020,membrane; GO:0043531,ADP binding; GO:0005524,ATP binding; GO:0009626,plant-type hypersensitive response	AAA domain
SMil_00010527|size80549-processed-gene-0.14	0.38	0.56	0.34	0	0	0.02	0.02	-5.651	4.29405e-05	down	K13457 disease resistance protein RPM1 | (RefSeq) putative late blight resistance protein homolog R1B-14 (A)	putative late blight resistance protein homolog R1A-10 isoform X2 [Sesamum indicum]	RecName: Full=Putative late blight resistance protein homolog R1A-6;	SubName: Full=Uncharacterized protein {ECO:0000313|EMBL:EYU21839.1};	Apoptotic ATPase	GO:0005737,cytoplasm; GO:0016020,membrane; GO:0043531,ADP binding; GO:0005524,ATP binding; GO:0009626,plant-type hypersensitive response	ATPase domain predominantly from Archaea
SMil_00010536|size80537-augustus-gene-0.17	0.21	0.36	0.26	0.66	0.49	0.6	2.157	1.109	0.00865162	up	K18117 viridiflorene synthase [EC:4.2.3.88] | (RefSeq) TPS32, SlTPS32; viridiflorene synthase (A)	sesquiterpene synthase 3 [Salvia miltiorrhiza]	RecName: Full=Germacrene A synthase; EC=4.2.3.23; AltName: Full=PatTpsCF2;	SubName: Full=Sesquiterpene synthase 3 {ECO:0000313|EMBL:ARM19969.1};	--	GO:0005829,cytosol; GO:0034005,germacrene-A synthase activity; GO:0000287,magnesium ion binding; GO:0010334,sesquiterpene synthase activity; GO:0045338,farnesyl diphosphate metabolic process; GO:0051762,sesquiterpene biosynthetic process; GO:0016114,terpenoid biosynthetic process	Terpene synthase, N-terminal domain
SMil_00010537|size80537-augustus-gene-0.19	0.1	0.23	0.27	0.43	0.52	0.58	2.641	1.401	0.00462676	up	K18117 viridiflorene synthase [EC:4.2.3.88] | (RefSeq) TPS32, SlTPS32; viridiflorene synthase (A)	sesquiterpene synthase 3 [Salvia miltiorrhiza]	RecName: Full=Germacrene A synthase; EC=4.2.3.23; AltName: Full=PatTpsCF2;	SubName: Full=Sesquiterpene synthase 3 {ECO:0000313|EMBL:ARM19969.1};	--	GO:0005829,cytosol; GO:0034005,germacrene-A synthase activity; GO:0000287,magnesium ion binding; GO:0010334,sesquiterpene synthase activity; GO:0045338,farnesyl diphosphate metabolic process; GO:0051762,sesquiterpene biosynthetic process; GO:0016114,terpenoid biosynthetic process	Terpene synthase, N-terminal domain
SMil_00010546|size80514-processed-gene-0.4	0	0	0	0.36	0.69	0.59	42.518	5.41	0.00105082	up	K02951 small subunit ribosomal protein S12e | (RefSeq) 40S ribosomal protein S12 (A)	40S ribosomal protein S12 [Handroanthus impetiginosus]	RecName: Full=40S ribosomal protein S12;	RecName: Full=40S ribosomal protein S12 {ECO:0000256|RuleBase:RU000670};	40S ribosomal protein S12	GO:0005840,ribosome; GO:0003735,structural constituent of ribosome; GO:0006412,translation	Ribosomal protein L7Ae/L30e/S12e/Gadd45 family
SMil_00010564|size80451-processed-gene-0.10	0.03	0	0	0.31	0.3	0.12	24.761	4.63	0.00344748	up	K21383 anthocyanidin 3-O-glucoside 6''-O-acyltransferase [EC:2.3.1.215] | (RefSeq) anthocyanidin 3-O-glucoside 6''-O-acyltransferase-like (A)	putative acyltransferase [Salvia splendens]	RecName: Full=Malonyl-coenzyme:anthocyanin 5-O-glucoside-6'''-O-malonyltransferase {ECO:0000303|PubMed:11598135}; Short=Malonyl CoA:anthocyanin 5-O-glucoside-6'''-O-malonyltransferase {ECO:0000312|EMBL:AAL50566.1}; Short=Ss5MaT1 {ECO:0000303|PubMed:11598135}; EC=2.3.1.172;	SubName: Full=Putative acyltransferase {ECO:0000313|EMBL:AAR26386.1};	--	GO:0033810,anthocyanin 5-O-glucoside 6'''-O-malonyltransferase activity; GO:0009718,anthocyanin-containing compound biosynthetic process; GO:0009698,phenylpropanoid metabolic process	Transferase family
SMil_00010612|size80129-augustus-gene-0.24	0.17	0.28	0.84	1.07	1.92	0.86	3.077	1.622	0.00288944	up	K12309 beta-galactosidase [EC:3.2.1.23] | (RefSeq) BGAL2; beta-galactosidase 2 (A)	Beta-galactosidase [Handroanthus impetiginosus]	RecName: Full=Beta-galactosidase 14; Short=Lactase 14; EC=3.2.1.23; Flags: Precursor;	RecName: Full=Beta-galactosidase {ECO:0000256|RuleBase:RU000675}; EC=3.2.1.23 {ECO:0000256|RuleBase:RU000675};	Beta-galactosidase	GO:0048046,apoplast; GO:0005618,cell wall; GO:0005773,vacuole; GO:0004565,beta-galactosidase activity; GO:0030246,carbohydrate binding; GO:0005975,carbohydrate metabolic process	Beta-galactosidase
SMil_00010627|size80063-augustus-gene-0.21	2.52	2.45	2.11	0.51	0.21	0.26	0.141	-2.826	1.9043e-07	down	--	uncharacterized protein LOC105170284 [Sesamum indicum]	--	SubName: Full=Uncharacterized protein {ECO:0000313|EMBL:PIN07661.1};	--	--	Protein of unknown function (DUF707)
SMil_00010628|size80063-augustus-gene-0.22	2.47	2.49	2.04	0.23	0.24	0.44	0.133	-2.913	3.45162e-15	down	K10352 myosin heavy chain | (RefSeq) interactor of constitutive active ROPs 3-like isoform X1 (A)	hypothetical protein CDL12_20984 [Handroanthus impetiginosus]	RecName: Full=Interactor of constitutive active ROPs 2, chloroplastic; AltName: Full=ROP-interactive partner 2; Flags: Precursor;	SubName: Full=Uncharacterized protein {ECO:0000313|EMBL:PIN06462.1};	--	GO:0009507,chloroplast	Single Cache domain 2
SMil_00010637|size80039-augustus-gene-0.20	0.24	0.11	0.23	0.01	0	0.02	0.048	-4.378	4.76944e-05	down	K13457 disease resistance protein RPM1 | (RefSeq) putative late blight resistance protein homolog R1B-14 (A)	PREDICTED: putative late blight resistance protein homolog R1A-3 [Erythranthe guttata]	RecName: Full=Putative late blight resistance protein homolog R1B-16;	SubName: Full=Uncharacterized protein {ECO:0000313|EMBL:EYU33970.1};	Apoptotic ATPase	GO:0005737,cytoplasm; GO:0016020,membrane; GO:0043531,ADP binding; GO:0005524,ATP binding; GO:0009626,plant-type hypersensitive response	AAA domain
SMil_00010656|size79967-augustus-gene-0.28	2.12	1.23	1.84	0.42	0.79	0.5	0.335	-1.576	5.3893e-05	down	--	--	--	--	--	--	--
SMil_00010665|size79888-augustus-gene-0.24	7.7	6.71	7.99	4.09	3.65	2.96	0.487	-1.037	1.35802e-10	down	K00083 cinnamyl-alcohol dehydrogenase [EC:1.1.1.195] | (RefSeq) probable cinnamyl alcohol dehydrogenase (A)	cinnamyl alcohol dehydrogenase 1 [Tectona grandis]	RecName: Full=Probable cinnamyl alcohol dehydrogenase; Short=CAD; EC=1.1.1.195;	SubName: Full=Cinnamyl alcohol dehydrogenase 1 {ECO:0000313|EMBL:ANG60951.1};	Alcohol dehydrogenase, class V	GO:0045551,cinnamyl-alcohol dehydrogenase activity; GO:0052747,sinapyl alcohol dehydrogenase activity; GO:0008270,zinc ion binding; GO:0009809,lignin biosynthetic process	NADP oxidoreductase coenzyme F420-dependent
SMil_00010713|size79725-augustus-gene-0.18	2.99	3.6	4.43	0.93	1.22	1.62	0.35	-1.513	4.48351e-08	down	K08339 autophagy-related protein 5 | (RefSeq) autophagy protein 5 isoform X1 (A)	autophagy protein 5 [Dorcoceras hygrometricum]	RecName: Full=Autophagy protein 5 {ECO:0000305}; AltName: Full=Protein autophagy 5 {ECO:0000305}; Short=AtAPG5 {ECO:0000303|PubMed:12114572};	RecName: Full=Autophagy protein 5 {ECO:0000256|RuleBase:RU361202};	Protein involved in autophagy and nutrient starvation	GO:0034274,Atg12-Atg5-Atg16 complex; GO:0034045,phagophore assembly site membrane; GO:0000045,autophagosome assembly; GO:0006914,autophagy; GO:0000422,autophagy of mitochondrion; GO:0044804,autophagy of nucleus; GO:0006501,C-terminal protein lipidation; GO:0006995,cellular response to nitrogen starvation; GO:0050832,defense response to fungus; GO:0010150,leaf senescence; GO:0015031,protein transp…	--
SMil_00010721|size79711-augustus-gene-0.25	0.62	0.2	0.19	0.9	1.32	1.4	3.602	1.849	0.002398	up	K05658 ATP-binding cassette, subfamily B (MDR/TAP), member 1 [EC:3.6.3.44] | (RefSeq) ABC transporter B family member 1 (A)	ABC transporter B family member 1-like protein, partial [Trifolium pratense]	RecName: Full=ABC transporter B family member 1; Short=ABC transporter ABCB.1; Short=AtABCB1; AltName: Full=Multidrug resistance protein 1; AltName: Full=P-glycoprotein 1; Short=AtPgp1;	SubName: Full=Multidrug/pheromone exporter, ABC superfamily {ECO:0000313|EMBL:PIN09943.1}; EC=3.6.3.44 {ECO:0000313|EMBL:PIN09943.1};	Multidrug/pheromone exporter, ABC superfamily	GO:0016021,integral component of membrane; GO:0005886,plasma membrane; GO:0009506,plasmodesma; GO:0005524,ATP binding; GO:0042626,ATPase activity, coupled to transmembrane movement of substances; GO:0010329,auxin efflux transmembrane transporter activity; GO:0010328,auxin influx transmembrane transporter activity; GO:0043481,anthocyanin accumulation in tissues in response to UV light; GO:0010315,…	ABC transporter transmembrane region
SMil_00010725|size79711-processed-gene-0.15	15.62	20.54	17.69	7.17	6.19	5.97	0.366	-1.449	1.20804e-09	down	K14488 SAUR family protein | (RefSeq) auxin-induced protein X15 (A)	hypothetical protein MIMGU_mgv1a021816mg [Erythranthe guttata]	RecName: Full=Auxin-induced protein X10A;	SubName: Full=Uncharacterized protein {ECO:0000313|EMBL:EYU35297.1};	--	GO:0009734,auxin-activated signaling pathway	Auxin responsive protein
SMil_00010726|size79711-processed-gene-0.16	178.18	162	172.13	85.35	73.22	75.79	0.467	-1.1	9.87153e-25	down	K14488 SAUR family protein | (RefSeq) auxin-induced protein X15 (A)	hypothetical protein CDL12_20304 [Handroanthus impetiginosus]	RecName: Full=Auxin-responsive protein SAUR20 {ECO:0000305}; AltName: Full=Protein SMALL AUXIN UP RNA 20 {ECO:0000303|PubMed:12036261};	SubName: Full=Uncharacterized protein {ECO:0000313|EMBL:PIN07135.1};	--	GO:0005886,plasma membrane; GO:0009734,auxin-activated signaling pathway; GO:0007275,multicellular organism development; GO:0040008,regulation of growth	Auxin responsive protein
SMil_00010727|size79711-augustus-gene-0.30	0.61	0.62	0.55	0.06	0.23	0.07	0.201	-2.312	0.000519272	down	K00423 L-ascorbate oxidase [EC:1.10.3.3] | (RefSeq) L-ascorbate oxidase (A)	PREDICTED: F-box/LRR-repeat protein At3g26922-like [Erythranthe guttata]	RecName: Full=Putative F-box/FBD/LRR-repeat protein At4g13965;	SubName: Full=Uncharacterized protein {ECO:0000313|EMBL:EYU43164.1};	--	--	F-box-like
SMil_00010728|size79711-processed-gene-0.18	15.53	18.8	20.16	2.99	3.04	4.05	0.189	-2.405	4.00436e-19	down	K14488 SAUR family protein | (RefSeq) auxin-induced protein 15A (A)	PREDICTED: auxin-induced protein 15A-like [Erythranthe guttata]	RecName: Full=Auxin-responsive protein SAUR20 {ECO:0000305}; AltName: Full=Protein SMALL AUXIN UP RNA 20 {ECO:0000303|PubMed:12036261};	SubName: Full=Uncharacterized protein {ECO:0000313|EMBL:PIN07135.1};	--	GO:0005886,plasma membrane; GO:0009734,auxin-activated signaling pathway; GO:0007275,multicellular organism development; GO:0040008,regulation of growth	Auxin responsive protein
SMil_00010729|size79711-processed-gene-0.7	24.53	24.11	20.7	8.43	7.87	11.22	0.404	-1.307	3.83477e-10	down	K14488 SAUR family protein | (RefSeq) auxin-induced protein X15 (A)	hypothetical protein MIMGU_mgv1a023478mg [Erythranthe guttata]	RecName: Full=Auxin-responsive protein SAUR21 {ECO:0000305}; AltName: Full=Protein SMALL AUXIN UP RNA 21 {ECO:0000303|PubMed:12036261};	SubName: Full=Uncharacterized protein {ECO:0000313|EMBL:EYU35277.1};	--	GO:0005886,plasma membrane; GO:0009734,auxin-activated signaling pathway; GO:0007275,multicellular organism development; GO:0040008,regulation of growth	Auxin responsive protein
SMil_00010730|size79711-processed-gene-0.8	7.2	9.24	13.29	3.18	2.54	3.23	0.308	-1.698	5.2563e-07	down	K14488 SAUR family protein | (RefSeq) auxin-induced protein X15 (A)	hypothetical protein CDL12_20307 [Handroanthus impetiginosus]	RecName: Full=Auxin-responsive protein SAUR20 {ECO:0000305}; AltName: Full=Protein SMALL AUXIN UP RNA 20 {ECO:0000303|PubMed:12036261};	SubName: Full=Uncharacterized protein {ECO:0000313|EMBL:PIN07138.1};	--	GO:0005886,plasma membrane; GO:0009734,auxin-activated signaling pathway; GO:0007275,multicellular organism development; GO:0040008,regulation of growth	Auxin responsive protein
SMil_00010754|size79588-augustus-gene-0.20	1.44	1.07	1.64	0.47	0.15	0.81	0.353	-1.502	0.000796533	down	K13811 3'-phosphoadenosine 5'-phosphosulfate synthase [EC:2.7.7.4 2.7.1.25] | (RefSeq) ATP sulfurylase 1, chloroplastic-like (A)	PREDICTED: ATP sulfurylase 1, chloroplastic-like [Erythranthe guttata]	RecName: Full=ATP sulfurylase 1, chloroplastic; Short=AtPS1; EC=2.7.7.4; Flags: Precursor;	SubName: Full=Uncharacterized protein {ECO:0000313|EMBL:EYU26973.1};	ATP sulfurylase (sulfate adenylyltransferase)	GO:0009507,chloroplast; GO:0009570,chloroplast stroma; GO:0005886,plasma membrane; GO:0004020,adenylylsulfate kinase activity; GO:0005524,ATP binding; GO:0004781,sulfate adenylyltransferase (ATP) activity; GO:0070814,hydrogen sulfide biosynthetic process; GO:0046686,response to cadmium ion; GO:0009735,response to cytokinin; GO:0001887,selenium compound metabolic process; GO:0000103,sulfate assimi…	PUA-like domain
SMil_00010756|size79588-augustus-gene-0.23	10.17	9.55	5.18	2.83	3.35	2.41	0.35	-1.515	4.59757e-10	down	K01373 cathepsin F [EC:3.4.22.41] | (RefSeq) probable cysteine protease RD19D (A)	PREDICTED: cysteine proteinase 15A [Erythranthe guttata]	RecName: Full=Probable cysteine protease RD19D {ECO:0000305}; EC=3.4.22.- {ECO:0000305}; Flags: Precursor;	SubName: Full=Uncharacterized protein {ECO:0000313|EMBL:EYU39642.1};	Cysteine proteinase Cathepsin F	GO:0005615,extracellular space; GO:0005764,lysosome; GO:0004197,cysteine-type endopeptidase activity; GO:0051603,proteolysis involved in cellular protein catabolic process	Peptidase C1-like family
SMil_00010763|size79588-processed-gene-0.12	18.98	23.61	16.83	76.9	64.07	70.16	3.622	1.857	9.77613e-32	up	--	putative lipid-transfer protein DIR1 [Sesamum indicum]	RecName: Full=Putative lipid-transfer protein DIR1; AltName: Full=Protein DEFECTIVE IN INDUCED RESISTANCE 1; Flags: Precursor;	SubName: Full=Uncharacterized protein {ECO:0000313|EMBL:EYU46116.1};	--	GO:0048046,apoplast; GO:0005783,endoplasmic reticulum; GO:0009506,plasmodesma; GO:0005504,fatty acid binding; GO:0043621,protein self-association; GO:0008270,zinc ion binding; GO:0006869,lipid transport; GO:0009627,systemic acquired resistance; GO:0009862,systemic acquired resistance, salicylic acid mediated signaling pathway	Protease inhibitor/seed storage/LTP family
SMil_00010785|size79492-processed-gene-0.9	0.6	1.34	1.54	3.08	3.93	3.32	3.044	1.606	1.68314e-07	up	K15356 GDP-mannose transporter | (RefSeq) GDP-mannose transporter GONST1 (A)	Nucleotide-sugar transporter VRG4/SQV-7 [Handroanthus impetiginosus]	RecName: Full=GDP-mannose transporter GONST1 {ECO:0000303|PubMed:11595802}; AltName: Full=Protein GOLGI NUCLEOTIDE SUGAR TRANSPORTER 1 {ECO:0000303|PubMed:11595802};	SubName: Full=Nucleotide-sugar transporter VRG4/SQV-7 {ECO:0000313|EMBL:PIN26139.1};	Nucleotide-sugar transporter VRG4/SQV-7	GO:0005794,Golgi apparatus; GO:0000139,Golgi membrane; GO:0016021,integral component of membrane; GO:0015297,antiporter activity; GO:0005457,GDP-fucose transmembrane transporter activity; GO:0005458,GDP-mannose transmembrane transporter activity; GO:0005338,nucleotide-sugar transmembrane transporter activity; GO:0008643,carbohydrate transport; GO:0015783,GDP-fucose transmembrane transport; GO:199…	--
SMil_00010786|size79492-augustus-gene-0.26	0.41	0.74	0.93	1.48	1.56	1.07	2.02	1.014	0.00651509	up	--	nucleoprotein [Quercus suber]	--	SubName: Full=uncharacterized protein LOC106767500 {ECO:0000313|RefSeq:XP_014507893.1};	--	--	Rhabdovirus nucleoprotein
SMil_00010810|size79452-augustus-gene-0.26	12.93	14.79	6.62	28.13	29.94	31.27	2.64	1.4	2.37509e-10	up	K03006 DNA-directed RNA polymerase II subunit RPB1 [EC:2.7.7.6] | (RefSeq) early nodulin-like protein 2 (A)	early nodulin-like protein 2 [Sesamum indicum]	RecName: Full=Early nodulin-like protein 2; AltName: Full=Phytocyanin-like protein; Flags: Precursor;	SubName: Full=Uncharacterized protein {ECO:0000313|EMBL:CDP05934.1};	--	GO:0031225,anchored component of membrane; GO:0046658,anchored component of plasma membrane; GO:0048046,apoplast; GO:0009507,chloroplast; GO:0005886,plasma membrane; GO:0005773,vacuole; GO:0009055,electron transfer activity	Plastocyanin-like domain
SMil_00010818|size79436-augustus-gene-0.24	0.08	0.1	0.21	0.02	0.02	0.03	0.177	-2.496	0.00813994	down	K13420 LRR receptor-like serine/threonine-protein kinase FLS2 [EC:2.7.11.1] | (RefSeq) probable LRR receptor-like serine/threonine-protein kinase At3g47570 (A)	hypothetical protein MIMGU_mgv1a026366mg [Erythranthe guttata]	RecName: Full=Probable LRR receptor-like serine/threonine-protein kinase At3g47570; EC=2.7.11.1; Flags: Precursor;	SubName: Full=Uncharacterized protein {ECO:0000313|EMBL:EYU40635.1};	--	GO:0016021,integral component of membrane; GO:0005886,plasma membrane; GO:0005524,ATP binding; GO:0004674,protein serine/threonine kinase activity	FNIP Repeat
SMil_00010831|size79434-augustus-gene-0.24	1.23	1.31	0.95	0.42	0.51	0.54	0.425	-1.235	0.000285189	down	K13457 disease resistance protein RPM1 | (RefSeq) putative late blight resistance protein homolog R1B-14 (A)	putative late blight resistance protein homolog R1B-16 isoform X1 [Sesamum indicum]	RecName: Full=Putative late blight resistance protein homolog R1B-16;	SubName: Full=Uncharacterized protein {ECO:0000313|EMBL:EYU33970.1};	Apoptotic ATPase	GO:0005737,cytoplasm; GO:0016020,membrane; GO:0043531,ADP binding; GO:0005524,ATP binding; GO:0009626,plant-type hypersensitive response	--
SMil_00010858|size79336-augustus-gene-0.20	1	0.76	1.19	3.3	3.48	2.89	3.346	1.742	1.59123e-05	up	--	--	--	--	--	--	--
SMil_00010860|size79336-augustus-gene-0.22	11.22	10.18	9.42	3.46	3.17	3.18	0.324	-1.624	3.07873e-16	down	K22817 non-structural maintenance of chromosomes element 1 [EC:2.3.2.27] | (RefSeq) non-structural maintenance of chromosomes element 1 homolog (A)	Non-SMC (structural maintenance of chromosomes) element 1 protein (NSE1) [Handroanthus impetiginosus]	--	SubName: Full=Non-SMC (Structural maintenance of chromosomes) element 1 protein (NSE1) {ECO:0000313|EMBL:PIN22768.1};	--	--	FANCL C-terminal domain
SMil_00010907|size79199-augustus-gene-0.15	0.11	0.08	0.08	0.48	0.64	0.82	7.164	2.841	0.00122287	up	--	--	--	--	--	--	--
SMil_00010946|size78987-processed-gene-0.0	0.23	0.33	0.39	0.96	0.88	0.65	2.692	1.429	0.00457752	up	K11253 histone H3 | (RefSeq) hypothetical protein (A)	basic helix-loop-helix transcription factor [Salvia miltiorrhiza]	RecName: Full=Transcription factor bHLH74; AltName: Full=Basic helix-loop-helix protein 74; Short=AtbHLH74; Short=bHLH 74; AltName: Full=Protein ACTIVATOR FOR CELL ELONGATION 2; AltName: Full=Transcription factor EN 90; AltName: Full=bHLH transcription factor bHLH074;	SubName: Full=Basic helix-loop-helix transcription factor {ECO:0000313|EMBL:AKN09536.1};	--	GO:0005634,nucleus; GO:0003677,DNA binding; GO:0003700,DNA-binding transcription factor activity; GO:0046983,protein dimerization activity; GO:0040008,regulation of growth; GO:0006355,regulation of transcription, DNA-templated; GO:0009637,response to blue light; GO:0006351,transcription, DNA-templated	Helix-loop-helix DNA-binding domain
SMil_00010995|size78578-augustus-gene-0.18	1.18	0.99	0.67	0.49	0.37	0.5	0.484	-1.046	0.00304034	down	K13457 disease resistance protein RPM1 | (RefSeq) putative late blight resistance protein homolog R1A-3 (A)	hypothetical protein MIMGU_mgv1a023806mg [Erythranthe guttata]	RecName: Full=Putative late blight resistance protein homolog R1B-17;	SubName: Full=Uncharacterized protein {ECO:0000313|EMBL:EYU25706.1};	Apoptotic ATPase	GO:0005737,cytoplasm; GO:0016020,membrane; GO:0043531,ADP binding; GO:0005524,ATP binding; GO:0046872,metal ion binding; GO:0030001,metal ion transport; GO:0009626,plant-type hypersensitive response	ATPase family associated with various cellular activities (AAA)
SMil_00011040|size78457-processed-gene-0.20	1.44	1.58	1.91	3.26	3.21	3.38	2.039	1.028	5.73518e-05	up	K09873 aquaporin TIP | (RefSeq) probable aquaporin TIP1-2 (A)	aquaporin protein 6 [Camellia sinensis]	RecName: Full=Aquaporin TIP1-3; AltName: Full=Gamma-tonoplast intrinsic protein 3; Short=Gamma-TIP3; AltName: Full=Tonoplast intrinsic protein 1-3; Short=AtTIP1;3;	SubName: Full=Aquaporin protein 6 {ECO:0000313|EMBL:AGD98709.1};	Aquaporin (major intrinsic protein family)	GO:0042807,central vacuole; GO:0005887,integral component of plasma membrane; GO:0009705,plant-type vacuole membrane; GO:0015204,urea transmembrane transporter activity; GO:0015250,water channel activity; GO:0034220,ion transmembrane transport; GO:0015840,urea transport; GO:0006833,water transport	Major intrinsic protein
SMil_00011048|size78424-augustus-gene-0.17	4.95	4.38	5.26	0.44	0.6	0.84	0.132	-2.926	1.78649e-20	down	K02887 large subunit ribosomal protein L20 | (RefSeq) 50S ribosomal protein L20-like (A)	hypothetical protein AMTR_s00001p00224830 [Amborella trichopoda]	--	SubName: Full=Uncharacterized protein {ECO:0000313|EMBL:ERM96359.1};	--	--	--
SMil_00011114|size78083-augustus-gene-0.24	5.09	4.81	6	9.71	10.09	11.68	2.022	1.016	7.78617e-06	up	K08244 alpha-glucan, water dikinase [EC:2.7.9.4] | (RefSeq) alpha-glucan water dikinase, chloroplastic (A)	hypothetical protein GLYMA_08G283700 [Glycine max]	RecName: Full=Alpha-glucan water dikinase, chloroplastic; EC=2.7.9.4; AltName: Full=Starch-related protein R1; Flags: Precursor;	SubName: Full=Uncharacterized protein {ECO:0000313|EMBL:KRH45623.1, ECO:0000313|EnsemblPlants:GLYMA08G39110.2};	--	GO:0009507,chloroplast; GO:0050521,alpha-glucan, water dikinase activity; GO:0005524,ATP binding; GO:0046872,metal ion binding; GO:0005975,carbohydrate metabolic process	--
SMil_00011146|size78062-processed-gene-0.10	0.66	0.17	0.25	0	0	0	0.015	-6.093	6.34913e-05	down	K07478 putative ATPase | (RefSeq) ATPase WRNIP1 (A)	hypothetical protein CDL12_16597 [Handroanthus impetiginosus]	--	SubName: Full=Uncharacterized protein {ECO:0000313|EMBL:PIN10808.1};	--	--	Myb/SANT-like DNA-binding domain
SMil_00011200|size77807-processed-gene-0.15	0.1	0	0.06	0.67	0.83	0.86	14.712	3.879	0.000707985	up	K07478 putative ATPase | (RefSeq) ATPase WRNIP1 (A)	hypothetical protein F511_17334 [Dorcoceras hygrometricum]	--	SubName: Full=Uncharacterized protein {ECO:0000313|EMBL:PIN10808.1};	--	--	Myb/SANT-like DNA-binding domain
SMil_00011295|size77420-augustus-gene-0.22	2.11	2.34	2.59	4.68	5.06	4.74	2.1	1.071	2.55215e-09	up	K20628 expansin | (RefSeq) expansin-A4-like (A)	expansin-A11 [Sesamum indicum]	RecName: Full=Expansin-A1; AltName: Full=Alpha-expansin-1; AltName: Full=OsEXP1; AltName: Full=OsEXPA1; AltName: Full=OsaEXPa1.16; AltName: Full=RiExA; Flags: Precursor;	SubName: Full=Uncharacterized protein {ECO:0000313|EMBL:EYU36807.1};	--	GO:0005618,cell wall; GO:0005576,extracellular region; GO:0016020,membrane; GO:0009664,plant-type cell wall organization	Lytic transglycolase
SMil_00011323|size77367-augustus-gene-0.25	2	2.73	3.35	13.61	18.76	11.81	5.594	2.484	1.21996e-36	up	K08150 MFS transporter, SP family, solute carrier family 2 (myo-inositol transporter), member 13 | (RefSeq) inositol transporter 4-like isoform X1 (A)	inositol transporter 4-like isoform X1 [Sesamum indicum]	RecName: Full=Inositol transporter 4; AltName: Full=Myo-inositol-proton symporter INT4; AltName: Full=Protein INOSITOL TRANSPORTER 4;	SubName: Full=Uncharacterized protein {ECO:0000313|EMBL:EYU33093.1};	Predicted transporter (major facilitator superfamily)	GO:0016021,integral component of membrane; GO:0005886,plasma membrane; GO:0005355,glucose transmembrane transporter activity; GO:0005351,carbohydrate:proton symporter activity; GO:0046323,glucose import; GO:0035428,NA	Fungal trichothecene efflux pump (TRI12)
SMil_00011329|size77275-processed-gene-0.4	2.34	2.65	3.24	1.09	0.72	0.88	0.335	-1.577	9.98114e-06	down	K17964 leucine-rich PPR motif-containing protein, mitochondrial | (RefSeq) putative pentatricopeptide repeat-containing protein At1g19290 isoform X1 (A)	pentatricopeptide repeat-containing protein At4g02750 [Sesamum indicum]	RecName: Full=Pentatricopeptide repeat-containing protein At4g02750;	SubName: Full=Pentatricopeptide repeat-containing protein, putative {ECO:0000313|EMBL:EEF28217.1};	FOG: PPR repeat	GO:0043231,intracellular membrane-bounded organelle; GO:0004519,endonuclease activity; GO:0003723,RNA binding; GO:0008270,zinc ion binding; GO:0009451,RNA modification	PPR repeat
SMil_00011348|size77196-processed-gene-0.4	98.84	88.51	84.5	213.99	197.09	229.33	2.4	1.263	3.31692e-31	up	--	uncharacterized protein At4g14450, chloroplastic [Sesamum indicum]	RecName: Full=Uncharacterized protein At4g14450, chloroplastic; Flags: Precursor;	SubName: Full=Uncharacterized protein {ECO:0000313|EMBL:PIN10507.1};	--	GO:0009507,chloroplast; GO:0005737,cytoplasm; GO:0005634,nucleus	--
SMil_00011397|size76834-processed-gene-0.14	2.53	3.5	2.39	8.28	8.39	8.38	3.032	1.6	2.02223e-19	up	K08900 mitochondrial chaperone BCS1 | (RefSeq) AAA-ATPase ASD, mitochondrial-like (A)	AAA-ATPase ASD, mitochondrial-like [Herrania umbratica]	RecName: Full=AAA-ATPase ASD, mitochondrial; EC=3.6.1.3 {ECO:0000269|PubMed:21359673}; AltName: Full=AAA-ATPase 1; AltName: Full=Protein ATPASE-IN-SEED-DEVELOPMENT {ECO:0000303|PubMed:21359673};	SubName: Full=Uncharacterized protein {ECO:0000313|EMBL:EYU31204.1};	AAA+-type ATPase	GO:0005783,endoplasmic reticulum; GO:0016021,integral component of membrane; GO:0031966,mitochondrial membrane; GO:0005739,mitochondrion; GO:0005524,ATP binding; GO:0016887,ATPase activity; GO:0010154,fruit development; GO:0009737,response to abscisic acid; GO:0009409,response to cold; GO:0009651,response to salt stress; GO:0009414,response to water deprivation; GO:0010431,seed maturation	AAA domain
SMil_00011440|size76593-augustus-gene-0.18	1.06	1.31	0.72	2.54	1.99	2.01	2.155	1.108	0.000130408	up	K09285 AP2-like factor, ANT lineage | (RefSeq) AP2-like ethylene-responsive transcription factor ANT isoform X1 (A)	AP6/EREBP Transcription Factors, partial [Salvia miltiorrhiza]	RecName: Full=AP2-like ethylene-responsive transcription factor ANT; AltName: Full=Complementing a protein kinase C mutant protein 1; AltName: Full=Protein AINTEGUMENTA; AltName: Full=Protein DRAGON; AltName: Full=Protein OVULE MUTANT;	SubName: Full=AP6/EREBP Transcription Factors {ECO:0000313|EMBL:AJQ20649.1}; Flags: Fragment;	--	GO:0005634,nucleus; GO:0003677,DNA binding; GO:0003700,DNA-binding transcription factor activity; GO:0043565,sequence-specific DNA binding; GO:0030154,cell differentiation; GO:0009908,flower development; GO:0019760,glucosinolate metabolic process; GO:0010492,maintenance of shoot apical meristem identity; GO:0042127,regulation of cell proliferation; GO:0006351,transcription, DNA-templated	AP2 domain
SMil_00011454|size76394-processed-gene-0.4	0.14	0.48	0.31	0.98	1.42	1.35	4.126	2.045	2.40387e-06	up	K04730 interleukin-1 receptor-associated kinase 1 [EC:2.7.11.1] | (RefSeq) receptor kinase-like protein Xa21 (A)	probable LRR receptor-like serine/threonine-protein kinase At3g47570 [Sesamum indicum]	RecName: Full=Receptor kinase-like protein Xa21 {ECO:0000303|Ref.1}; EC=2.7.11.1 {ECO:0000255|PROSITE-ProRule:PRU00159, ECO:0000269|PubMed:11927577}; Contains: RecName: Full=Receptor kinase-like protein Xa21, processed {ECO:0000250|UniProtKB:Q2R2D5}; Flags: Precursor;	SubName: Full=Uncharacterized protein {ECO:0000313|EMBL:EYU17829.1}; Flags: Fragment;	--	GO:0005789,endoplasmic reticulum membrane; GO:0016021,integral component of membrane; GO:0005634,nucleus; GO:0005886,plasma membrane; GO:0005524,ATP binding; GO:0004674,protein serine/threonine kinase activity; GO:0006952,defense response; GO:0031349,positive regulation of defense response; GO:1900426,positive regulation of defense response to bacterium; GO:0046777,protein autophosphorylation	Leucine Rich Repeat
SMil_00011493|size76325-augustus-gene-0.30	0.12	0	0	1.18	1.34	1.37	32.692	5.031	2.67123e-10	up	K16670 homeobox protein Meis2 | (RefSeq) BEL1-like homeodomain protein 9 (A)	Transcription factor MEIS1 [Handroanthus impetiginosus]	RecName: Full=BEL1-like homeodomain protein 11; Short=BEL1-like protein 11;	SubName: Full=Transcription factor MEIS1 {ECO:0000313|EMBL:PIN23009.1};	Transcription factor MEIS1 and related HOX domain proteins	GO:0005634,nucleus; GO:0003677,DNA binding; GO:0003700,DNA-binding transcription factor activity; GO:0006351,transcription, DNA-templated	Homeodomain
SMil_00011494|size76325-augustus-gene-0.31	2.7	1.04	0.33	25.24	18.18	17.1	15.05	3.912	9.48853e-07	up	K00430 peroxidase [EC:1.11.1.7] | (RefSeq) peroxidase 9-like (A)	peroxidase [Fraxinus mandshurica]	RecName: Full=Peroxidase 9; Short=Atperox P9; EC=1.11.1.7; AltName: Full=ATP18a; Flags: Precursor;	RecName: Full=Peroxidase {ECO:0000256|RuleBase:RU362060, ECO:0000256|SAAS:SAAS00709852}; EC=1.11.1.7 {ECO:0000256|RuleBase:RU362060, ECO:0000256|SAAS:SAAS00709852};	--	GO:0005576,extracellular region; GO:0020037,heme binding; GO:0046872,metal ion binding; GO:0004601,peroxidase activity; GO:0042744,hydrogen peroxide catabolic process; GO:0006979,response to oxidative stress	Peroxidase
SMil_00011505|size76302-augustus-gene-0.14	0.86	0.36	0.34	1.8	2.14	2.24	3.994	1.998	0.000301886	up	K10745 ribonuclease H2 subunit C | (RefSeq) uncharacterized protein LOC107416231 (A)	putative major latex-like protein [Salvia miltiorrhiza]	RecName: Full=Kirola {ECO:0000303|PubMed:21309790}; AltName: Allergen=Act d 11 {ECO:0000303|PubMed:21309790};	SubName: Full=Putative major latex-like protein {ECO:0000313|EMBL:ADG43176.1};	--	GO:0002253,activation of immune response; GO:0006952,defense response; GO:0009607,response to biotic stimulus	Pathogenesis-related protein Bet v I family
SMil_00011508|size76302-augustus-gene-0.16	1.13	1.01	0.3	3.79	2.38	3.04	3.829	1.937	0.000118037	up	K10745 ribonuclease H2 subunit C | (RefSeq) uncharacterized protein LOC107416231 (A)	PREDICTED: kirola-like isoform X1 [Erythranthe guttata]	RecName: Full=Kirola {ECO:0000303|PubMed:21309790}; AltName: Allergen=Act d 11 {ECO:0000303|PubMed:21309790};	SubName: Full=Uncharacterized protein {ECO:0000313|EMBL:EYU17814.1};	--	GO:0002253,activation of immune response; GO:0006952,defense response; GO:0009607,response to biotic stimulus	Pathogenesis-related protein Bet v I family
SMil_00011545|size76045-processed-gene-0.6	5.24	7.34	2.63	14.16	14.44	10.55	2.613	1.386	1.49771e-05	up	K14488 SAUR family protein | (RefSeq) auxin-responsive protein SAUR50 (A)	auxin-responsive protein SAUR50 [Sesamum indicum]	RecName: Full=Auxin-responsive protein SAUR50 {ECO:0000303|PubMed:12036261}; AltName: Full=Protein SMALL AUXIN UP RNA 50 {ECO:0000303|PubMed:12036261};	SubName: Full=Uncharacterized protein {ECO:0000313|EMBL:PIN03552.1};	--	GO:0009734,auxin-activated signaling pathway; GO:0040008,regulation of growth	Auxin responsive protein
[truncated: 1,346 more rows]
