# Supplementary material for: Integrated metabolomic and transcriptomic analysis of the anthocyanin regulatory networks in Salvia miltiorrhiza Bge. flowers
Source: BMC Plant Biol. 2020 Jul 23;20:349. doi: 10.1186/s12870-020-02553-7 (PMC7379815; doi:10.1186/s12870-020-02553-7)
Supplement: Supplementary file 4 — Additional file 4 Supplemental Table S4. Differentially expressed genes of anthocyanin biosynthesis in WPSM vs. PFSM. [file 12870_2020_2553_MOESM4_ESM.xlsx]

## Sheet: Sheet1
Supplemental Table S4 Differentially expressed genes of anthocyanin biosynthesis in WFSM vs. PFSM
Class	ID	P1_fpkm	P2_fpkm	P3_fpkm	W1_fpkm	W2_fpkm	W3_fpkm	FoldChange	log2FoldChange	pvalue	regulated	KEGG	NR	Swissprot	Tremble	KOG	GO	Pfam
CHS	SMil_00002905|size141487-processed-gene-0.19	0.26	0	0.12	1.12	0.84	1.35	8.753	3.13	4.83476e-05	up	K00660 chalcone synthase [EC:2.3.1.74] | (RefSeq) chalcone synthase (A)	RecName: Full=Chalcone synthase; AltName: Full=Naringenin-chalcone synthase BAA19656.1 chalcone synthase [Perilla frutescens]	RecName: Full=Chalcone synthase; EC=2.3.1.74; AltName: Full=Naringenin-chalcone synthase;	SubName: Full=CHS protein {ECO:0000313|EMBL:AJO53275.1};	--	GO:0016210,naringenin-chalcone synthase activity; GO:0009813,flavonoid biosynthetic process	3-Oxoacyl-[acyl-carrier-protein (ACP)] synthase III
	SMil_00004379|size122205-augustus-gene-0.29	1.43	2.3	1.49	3.95	7.37	5.52	3.292	1.719	3.33648e-10	up	K00660 chalcone synthase [EC:2.3.1.74] | (RefSeq) chalcone synthase (A)	RecName: Full=Chalcone synthase; AltName: Full=Naringenin-chalcone synthase BAA19656.1 chalcone synthase [Perilla frutescens]	RecName: Full=Chalcone synthase; EC=2.3.1.74; AltName: Full=Naringenin-chalcone synthase;	SubName: Full=Chalcone synthase {ECO:0000313|EMBL:AFL72079.1};	--	GO:0016210,naringenin-chalcone synthase activity; GO:0009813,flavonoid biosynthetic process	FAE1/Type III polyketide synthase-like protein
	SMil_00006452|size105398-processed-gene-0.0	1.38	0.68	1.84	6.17	3.91	6.51	4.341	2.118	7.06172337847025E-08	up	K00660 chalcone synthase [EC:2.3.1.74] | (Kazusa) Lj0g3v0129339.1; - (A)	chalcone synthase, partial [Aesculus wangii]	RecName: Full=Chalcone synthase; EC=2.3.1.74; AltName: Full=Naringenin-chalcone synthase;	SubName: Full=Chalcone synthase {ECO:0000313|EMBL:ARF07813.1}; Flags: Fragment;	--	GO:0016210,naringenin-chalcone synthase activity; GO:0009813,flavonoid biosynthetic process	Chalcone and stilbene synthases, N-terminal domain
	SMil_00006453|size105398-augustus-gene-0.32	0.62	0.42	0.23	3.7	3.35	2.79	7.85	2.973	2.02559e-16	up	K00660 chalcone synthase [EC:2.3.1.74] | (RefSeq) chalcone synthase (A)	RecName: Full=Chalcone synthase; AltName: Full=Naringenin-chalcone synthase BAA19656.1 chalcone synthase [Perilla frutescens]	RecName: Full=Chalcone synthase; EC=2.3.1.74; AltName: Full=Naringenin-chalcone synthase;	SubName: Full=Chalcone synthase {ECO:0000313|EMBL:BAM29291.1};	--	GO:0016210,naringenin-chalcone synthase activity; GO:0009813,flavonoid biosynthetic process	3-Oxoacyl-[acyl-carrier-protein (ACP)] synthase III
	SMil_00008281|size92634-augustus-gene-0.35	16.89	18.88	16.9	77.64	62.02	53.83	3.748	1.906	1.34327e-26	up	K00660 chalcone synthase [EC:2.3.1.74] | (RefSeq) chalcone synthase G-like (A)	Chalcone synthase 1 [Cajanus cajan]	RecName: Full=Chalcone synthase 1; EC=2.3.1.74; AltName: Full=Naringenin-chalcone synthase 1;	SubName: Full=Chalcone synthase 1 {ECO:0000313|EMBL:KYP77364.1}; EC=2.3.1.74 {ECO:0000313|EMBL:KYP77364.1};	--	GO:0016210,naringenin-chalcone synthase activity; GO:0009813,flavonoid biosynthetic process	Chalcone and stilbene synthases, N-terminal domain
	SMil_00025097|size27926-processed-gene-0.1	0.3	0.17	0.16	0.64	0.54	0.87	3.341	1.74	0.0042973	up	K00660 chalcone synthase [EC:2.3.1.74] | (RefSeq) chalcone synthase (A)	RecName: Full=Chalcone synthase; AltName: Full=Naringenin-chalcone synthase BAA19656.1 chalcone synthase [Perilla frutescens]	RecName: Full=Chalcone synthase; EC=2.3.1.74; AltName: Full=Naringenin-chalcone synthase;	SubName: Full=Chalcone synthase {ECO:0000313|EMBL:AFL72079.1};	--	GO:0016210,naringenin-chalcone synthase activity; GO:0009813,flavonoid biosynthetic process	FAE1/Type III polyketide synthase-like protein
	SMil_00027080|size20466-augustus-gene-0.1	525.72	558.39	530.99	1049.23	1093.9	1077.9	2.033	1.023	2.48189e-42	up	K00660 chalcone synthase [EC:2.3.1.74] | (RefSeq) chalcone synthase (A)	chalcone synthase [Solenostemon scutellarioides]	RecName: Full=Chalcone synthase; EC=2.3.1.74; AltName: Full=Naringenin-chalcone synthase;	SubName: Full=Chalcone synthase {ECO:0000313|EMBL:ABP57071.1};	--	GO:0016210,naringenin-chalcone synthase activity; GO:0009813,flavonoid biosynthetic process	FAE1/Type III polyketide synthase-like protein
CHI	SMil_00017072|size55063-augustus-gene-0.13	0.47	0.55	0.55	1.74	1.74	1.26	3.085	1.625	4.51585472890286E-08	up	K01859 chalcone isomerase [EC:5.5.1.6] | (RefSeq) vacuolar-sorting receptor 1-like (A)	vacuolar-sorting receptor 1 [Sesamum indicum]	RecName: Full=Vacuolar-sorting receptor 2; Short=AtVSR2; AltName: Full=BP80-like protein c; Short=AtBP80c; AltName: Full=Epidermal growth factor receptor-like protein 4; Short=AtELP4; Flags: Precursor;	SubName: Full=Uncharacterized protein {ECO:0000313|EMBL:EYU35791.1};	--	GO:0030665,clathrin-coated vesicle membrane; GO:0000139,Golgi membrane; GO:0016021,integral component of membrane; GO:0031902,late endosome membrane; GO:0005509,calcium ion binding; GO:0015031,protein transport	Calcium-binding EGF domain
FNS II	SMil_00020874|size42276-processed-gene-0.9	5.32	6.47	5.52	20.1	17	18.14	3.257	1.703	6.57338e-27	up	K07408 cytochrome P450 family 1 subfamily A polypeptide 1 [EC:1.14.14.1] | (RefSeq) licodione synthase-like (A)	cytochrome P450 CYP93B25 [Salvia miltiorrhiza]	RecName: Full=Licodione synthase; EC=1.14.13.87; AltName: Full=(2S)-flavanone 2-hydroxylase; AltName: Full=CYP GE-5; AltName: Full=Cytochrome P450 93B1; AltName: Full=Flavone synthase II;	SubName: Full=Cytochrome P450 CYP93B25 {ECO:0000313|EMBL:AJD25217.1};	Cytochrome P450 CYP2 subfamily	GO:0016021,integral component of membrane; GO:0020037,heme binding; GO:0005506,iron ion binding; GO:0033771,licodione synthase activity	Cytochrome P450
F3H	SMil_00001085|size183332-processed-gene-0.20	0.08	0.25	0.28	1.04	0.71	1.12	4.885	2.288	1.96507e-05	up	K06892 feruloyl-CoA ortho-hydroxylase [EC:1.14.11.-] | (RefSeq) 2-oxoglutarate-iron(II)-dependent oxygenase (A)	protein DOWNY MILDEW RESISTANCE 6-like [Sesamum indicum]	RecName: Full=Flavanone 3-dioxygenase 2 {ECO:0000305}; EC=1.14.11.9 {ECO:0000269|PubMed:18413994}; AltName: Full=Flavanone 3-beta-hydroxylase 2 {ECO:0000305}; AltName: Full=Flavanone 3-hydroxylase 2 {ECO:0000303|PubMed:18413994}; Short=OsF3H-2	SubName: Full=flavonol synthase/flavanone 3-hydroxylase-like {ECO:0000313|RefSeq:XP_009785264.1};	Iron/ascorbate family oxidoreductases	GO:0031418,L-ascorbic acid binding; GO:0046872,metal ion binding; GO:0045486,naringenin 3-dioxygenase activity; GO:0009813,flavonoid biosynthetic process	non-haem dioxygenase in morphine synthesis N-terminal
	SMil_00030383|size3623-augustus-gene-0.1	0.44	0.75	1.11	1.89	1.78	1.87	2.483	1.312	0.000432618	up	K06892 feruloyl-CoA ortho-hydroxylase [EC:1.14.11.-] | (RefSeq) 2-oxoglutarate-iron(II)-dependent oxygenase (A)	protein DOWNY MILDEW RESISTANCE 6-like [Sesamum indicum]	RecName: Full=Flavanone 3-dioxygenase 2 {ECO:0000305}; EC=1.14.11.9 {ECO:0000269|PubMed:18413994}; AltName: Full=Flavanone 3-beta-hydroxylase 2 {ECO:0000305}; AltName: Full=Flavanone 3-hydroxylase 2	SubName: Full=flavonol synthase/flavanone 3-hydroxylase-like {ECO:0000313|RefSeq:XP_009785264.1};	Iron/ascorbate family oxidoreductases	GO:0031418,L-ascorbic acid binding; GO:0046872,metal ion binding; GO:0045486,naringenin 3-dioxygenase activity; GO:0009813,flavonoid biosynthetic process	2OG-Fe(II) oxygenase superfamily
	SMil_00009014|size88442-augustus-gene-0.35	3.92	4.87	2.92	8.02	10.11	9.06	2.364	1.241	8.84242e-07	up	K05277 leucoanthocyanidin dioxygenase [EC:1.14.11.19] | (RefSeq) leucoanthocyanidin dioxygenase-like (A)	Iron/ascorbate family oxidoreductase [Handroanthus impetiginosus]	RecName: Full=Flavanone 3-dioxygenase 3 {ECO:0000305}; EC=1.14.11.9 {ECO:0000269|PubMed:18413994}; AltName: Full=Flavanone 3-beta-hydroxylase 3 {ECO:0000305}; AltName: Full=Flavanone 3-hydroxylase 3 {ECO:0000303|PubMed:18413994}; Short=OsF3H-3 {ECO:0000303	SubName: Full=Iron/ascorbate family oxidoreductase {ECO:0000313|EMBL:PIN03727.1}; EC=1.14.11.9 {ECO:0000313|EMBL:PIN03727.1};	Iron/ascorbate family oxidoreductases	GO:0031418,L-ascorbic acid binding; GO:0046872,metal ion binding; GO:0045486,naringenin 3-dioxygenase activity; GO:0009813,flavonoid biosynthetic process	non-haem dioxygenase in morphine synthesis N-terminal
F3`H	SMil_00012665|size72022-processed-gene-0.2	0.15	0.26	0.48	0.83	0.86	0.63	2.718	1.442	0.00324227	up	K20623 typhasterol/6-deoxotyphasterol 2alpha-hydroxylase | (RefSeq) cytochrome P450 71A1-like (A)	flavonoid 3'-monooxygenase-like [Sesamum indicum]	RecName: Full=Cytochrome P450 71A1; EC=1.14.-.-; AltName: Full=ARP-2; AltName: Full=CYPLXXIA1;	SubName: Full=Cytochrome P450 CYP2 subfamily {ECO:0000313|EMBL:PIN03543.1}; EC=1.14.13.21 {ECO:0000313|EMBL:PIN03543.1};	Cytochrome P450 CYP2 subfamily	GO:0005789,endoplasmic reticulum membrane; GO:0016021,integral component of membrane; GO:0031090,organelle membrane; GO:0020037,heme binding; GO:0005506,iron ion binding; GO:0004497,monooxygenase activity;	Cytochrome P450
F3`5`H	SMil_00021403|size40496-augustus-gene-0.20	0.73	1.28	0.34	2.5	3.47	2.29	3.567	1.835	3.92226195960057E-06	up	K20623 typhasterol/6-deoxotyphasterol 2alpha-hydroxylase | (RefSeq) cytochrome P450 71A1-like (A)	cytochrome P450 CYP92A73 [Salvia miltiorrhiza]	RecName: Full=Flavonoid 3',5'-hydroxylase 1; Short=F3'5'H; EC=1.14.13.88; AltName: Full=CYPLXXVA1; AltName: Full=Cytochrome P450 75A1;	SubName: Full=Cytochrome P450 CYP92A73 {ECO:0000313|EMBL:AJD25214.1};	Cytochrome P450 CYP2 subfamily	GO:0005783,endoplasmic reticulum; GO:0033772,flavonoid 3',5'-hydroxylase activity; GO:0020037,heme binding; GO:0005506,iron ion binding; GO:0009718,anthocyanin-containing compound biosynthetic process	Cytochrome P450
DFR	SMil_00006355|size105981-augustus-gene-0.24	0.6	0.43	0.58	0.98	1.23	1.02	2.046	1.033	0.00689340679791234	up	K13082 bifunctional dihydroflavonol 4-reductase/flavanone 4-reductase [EC:1.1.1.219 1.1.1.234] | (RefSeq) dihydroflavonol 4-reductase (A)	PREDICTED: vestitone reductase-like [Erythranthe guttata]	RecName: Full=Protein BRI1-5 ENHANCED 1 {ECO:0000303|PubMed:17521414}; EC=1.1.1.- {ECO:0000305|PubMed:17521414};	SubName: Full=Uncharacterized protein {ECO:0000313|EMBL:EYU32220.1};	Flavonol reductase/cinnamoyl-CoA reductase	GO:0005737,cytoplasm; GO:0050662,coenzyme binding; GO:0016491,oxidoreductase activity; GO:0016132,brassinosteroid biosynthetic process; GO:0016131,brassinosteroid metabolic process; GO:0007275,multicellular organism development; GO:0010422,regulation of brassinosteroid biosynthetic process;	KR domain
	SMil_00012219|size73563-augustus-gene-0.20	3.08	2.29	2.92	7.34	6.3	6.86	2.521	1.334	7.07969e-10	up	K13082 bifunctional dihydroflavonol 4-reductase/flavanone 4-reductase [EC:1.1.1.219 1.1.1.234] | (RefSeq) bifunctional dihydroflavonol 4-reductase/flavanone 4-reductase-like (A)	PREDICTED: vestitone reductase-like [Glycine max]	RecName: Full=Vestitone reductase; EC=1.1.1.348;	SubName: Full=Uncharacterized protein {ECO:0000313|EMBL:KCW72986.1};	Flavonol reductase/cinnamoyl-CoA reductase	GO:0050662,coenzyme binding; GO:0016491,oxidoreductase activity; GO:0006952,defense response; GO:0009813,flavonoid biosynthetic process	NAD(P)H-binding
	SMil_00017090|size55005-augustus-gene-0.13	0.26	0	0.09	0.8	0.5	0.48	5.039	2.333	0.00307119	up	K13082 bifunctional dihydroflavonol 4-reductase/flavanone 4-reductase [EC:1.1.1.219 1.1.1.234] | (RefSeq) dihydroflavonol 4-reductase-like (A)	tetraketide alpha-pyrone reductase 2 [Sesamum indicum]	RecName: Full=Tetraketide alpha-pyrone reductase 2; EC=1.1.1.-; AltName: Full=Protein CINNAMOYL-COA REDUCTASE-LIKE 6;	SubName: Full=Uncharacterized protein {ECO:0000313|EMBL:EYU26765.1};	Flavonol reductase/cinnamoyl-CoA reductase	GO:0005829,cytosol; GO:0050662,coenzyme binding; GO:0016491,oxidoreductase activity; GO:0010584,pollen exine formation; GO:0080110,sporopollenin biosynthetic process	Polysaccharide biosynthesis protein
ANS	SMil_00006040|size107881-augustus-gene-0.23	27.7	30.27	27.18	11.74	11.35	11.41	0.405	-1.304	0.411518	down	K05278 flavonol synthase [EC:1.14.11.23] | (RefSeq) flavonol synthase/flavanone 3-hydroxylase-like (A)	probable 2-oxoglutarate-dependent dioxygenase At3g111800, partial [Sesamum indicum]	RecName: Full=Probable 2-oxoglutarate-dependent dioxygenase ANS {ECO:0000305}; EC=1.14.11.- {ECO:0000305}; AltName: Full=Anthocyanidin synthase {ECO:0000305};	SubName: Full=Iron/ascorbate family oxidoreductase {ECO:0000313|EMBL:PIN10622.1}; EC=1.14.11.19 {ECO:0000313|EMBL:PIN10622.1};	Iron/ascorbate family oxidoreductases	GO:0005829,cytosol; GO:0051213,dioxygenase activity; GO:0120091,jasmonic acid hydrolase; GO:0046872,metal ion binding; GO:0009813,flavonoid biosynthetic process; GO:2000022,regulation of jasmonic acid mediated signaling pathway	non-haem dioxygenase in morphine synthesis N-terminal
	SMil_00029434|size9164-processed-gene-0.0	180.32	181.47	180.81	6.25	6.49	8.74	0.04	-4.631	1.06509e-300	down	K05277 leucoanthocyanidin dioxygenase [EC:1.14.11.19] | (RefSeq) leucoanthocyanidin dioxygenase (A)	ANS1 [Solenostemon scutellarioides]	RecName: Full=Leucoanthocyanidin dioxygenase; Short=LDOX; Short=Leucocyanidin oxygenase; EC=1.14.11.19 {ECO:0000269|PubMed:10074715}; AltName: Full=Leucoanthocyanidin hydroxylase;	SubName: Full=ANS1 {ECO:0000313|EMBL:ABP57079.1}; SubName: Full=Anthocyanidin synthase {ECO:0000313|EMBL:ABP57080.1};	Iron/ascorbate family oxidoreductases	GO:0031418,L-ascorbic acid binding; GO:0050589,leucocyanidin oxygenase activity; GO:0046872,metal ion binding; GO:0009718,anthocyanin-containing compound biosynthetic process	2OG-Fe(II) oxygenase superfamily
UAGT	SMil_00002956|size141189-processed-gene-0.26	0.26	0.79	0.48	2.3	1.46	2.01	3.861	1.949	4.93157891619312E-07	up	K08237 hydroquinone glucosyltransferase [EC:2.4.1.218] | (RefSeq) anthocyanidin 3-O-glucosyltransferase 2 (A)	UDP-glucuronosyl and UDP-glucosyl transferase [Handroanthus impetiginosus]	RecName: Full=UDP-glycosyltransferase 71A15 {ECO:0000303|Ref.1}; EC=2.4.1.- {ECO:0000305}; AltName: Full=UDP-glucose:chalcone 2'-O-glucosyltransferase {ECO:0000305}; AltName: Full=UDP-glucose:flavonol 2'-O-glucosyltransferase {ECO:0000305};	RecName: Full=Glycosyltransferase {ECO:0000256|RuleBase:RU362057}; EC=2.4.1.- {ECO:0000256|RuleBase:RU362057};	UDP-glucuronosyl and UDP-glucosyl transferase	GO:0035251,UDP-glucosyltransferase activity; GO:0008152,metabolic process	Glycosyltransferase family 28 C-terminal domain
	SMil_00011873|size74736-augustus-gene-0.27	4.41	4.9	2.99	11.24	11.46	10.54	2.749	1.459	6.64371e-17	up	K12930 anthocyanidin 3-O-glucosyltransferase [EC:2.4.1.115] | (RefSeq) anthocyanidin 3-O-glucosyltransferase 7 (A)	flavonoid 3-O-glucosyltransferase [Perilla frutescens]	RecName: Full=Anthocyanidin 3-O-glucosyltransferase; EC=2.4.1.115; AltName: Full=Flavonol 3-O-glucosyltransferase; AltName: Full=UDP-glucose flavonoid 3-O-glucosyltransferase;	RecName: Full=Glycosyltransferase {ECO:0000256|RuleBase:RU362057}; EC=2.4.1.- {ECO:0000256|RuleBase:RU362057};	UDP-glucuronosyl and UDP-glucosyl transferase	GO:0047213,anthocyanidin 3-O-glucosyltransferase activity; GO:0009718,anthocyanin-containing compound biosynthetic process	UDP-glucoronosyl and UDP-glucosyl transferase
